# Supplementary material for: Preliminary species diversity and community phylogenetics of wood-inhabiting basidiomycetous fungi in the Dabie Mountains, Central China reveal unexpected richness
Source: IMA Fungus. 2023 Nov 14;14:23. doi: 10.1186/s43008-023-00130-9 (PMC10644440; doi:10.1186/s43008-023-00130-9)
Supplement: Supplementary file 1 — Additional file 1. Table S1. Information of sequences used in the phylogenetic analyses. [file 43008_2023_130_MOESM1_ESM.xlsx]

## Sheet: Sheet2
Species	Voucher	GenBank accession No.
		ITS	LSU
Abundisporus fuscopurpureus	Cui 8638	JN048771	JN048790
Abundisporus mollissimus	Cui 6257	JX141451	JX141461
Abundisporus pubertatis	Dai 12140	JN048772	JN048791
Abundisporus pubertatis	LWZ 20201015-2	ON897824
Abundisporus quercicola	Dai 3084	KC415907	KC415909
Abundisporus roseoalbus	Dai 12269	KC415908	KC415910
Abundisporus sclerosetosus	MUCL 41438	FJ411101	FJ393868
Abundisporus violaceus	Ryvarden 10775	KF018126	KF018134
Acanthocorticium brueggemannii	JMB2621 ICN	KT275194	KT275196
Actiniceps laevis	DJM1350		DQ284917
Aegis boa	Robledo 1384	MF919318	MF377539
Aegis luteocontexta	RP 318	MH475301	MH475301
Agrocybe praecox	AFTOL-ID 728	AY818348
Agrocybe smithii	AFTOL-ID 1494	DQ484058
Aleurobotrys botryosus	He 2712	KX306877
Aleurodiscus alpinus	Wu 1407–59	MF043522	MF043527
Aleurodiscus amorphus	Ghobad-Nejhad-2464	KU559342	KU574832
Aleurodiscus bambusinus	He 4261	KY706207	KY706219
Aleurodiscus dextrinoideophyses	He 4105	MH109050	KY450784
Aleurodiscus efusus	He 2261	KU559344	KU574834
Aleurodiscus formosanus	Chen 2736	LC433894
Aleurodiscus formosanus	LWZ 20201017-58	ON897825
Aleurodiscus gigasporus	Wu 0108–15	KY706205	KY706213
Aleurodiscus grantii	HHB-14417	KU559363	KU574821
Aleurodiscus isabellinus	He 5283	MH109052	MH109046
Aleurodiscus mesaverdense	FP-120155	KU559359	KU574817
Aleurodiscus oakesii	He 2243	KU559352	KU574840
Aleurodiscus parvisporus	Wu 1307–84	LC433897	LC433904
Aleurodiscus pinicola	Wu 1106–16	MF043524	MF043529
Aleurodiscus senticosus	Wu 1209–9	MH596850	MF043533
Aleurodiscus sichuanensis	He 4935	LC430904	LC430907
Aleurodiscus subroseus	He 4807	MH109054	MH109048
Aleurodiscus tenuissimus	He3575	KX306880	KX842529
Aleurodiscus thailandicus	He 4099	KY450781	KY450782
Aleurodiscus tropicus	BJFC 022332		NG_068534
Aleurodiscus verrucosporus	He 4491	KY450786	KY450790
Aleurodiscus wakefeldiae	He 2580	KU559353	KU574841
Amaropostia hainanensis	Dai 15208	KX900911	KX900981
Amaropostia stiptica	Cui 18013	OM039270	OM039170
Amaropostia stiptica	LWZ 20210922-19a	ON897826	ON885289
Amphinema byssoides	MR00333	LR694190	LR694167
Amphinema diadema	JS 25999	GQ162811	GQ162811
Amphinema sp.	BS1710028	LR694191	LR694168
Amphinema sp.	LWZ 20210918-41a	ON897986	ON885448
Amyloathelia crassiuscula	GB/K169-796	DQ144610	DQ144610
Amylocorticium cebennense	HHB-2808	GU187505	GU187561
Amylocorticium subincarnatum	AS_95	AY463377	AY586628
Amylocorticium subsulphureum	GB/M Ryberg	DQ144611	DQ144611
Amyloporia sinuosa	Miettinen X725	JQ700270	JQ700270
Amyloxenasma allantosporum	4527	GU187498	GU187666
Anomoloma albolutescens	CFMR:L-6088	GU187507	GU187563
Anomoloma flavissimum	H/TN 6397	DQ144613	DQ144613
Anomoloma luteoalbum	Cui 2687	KT954961	KT954975
Anomoloma luteoalbum	LWZ 20210918-39a	ON897828	ON885290
Anomoloma myceliosum	CFMR:MJL-4413	GU187500	GU187559
Anomoloma rhizosum	H/YD 4031	DQ144616	DQ144616
Anomoloma submyceliosum	Dai 7402	KT954963	KT954977
Anomoporia bombycina	CFMR:L-6240	GU187508	GU187564
Anomoporia kamtschatica	KHL11072	AY463379	AY586630
Anomoporia vesiculosa	O/M Nunez 934	DQ144617	DQ144617
Antrodia albida	K(M) 31056	AJ006680
Antrodia favescens	0412_4J	KC543129	KC543129
Antrodia heteromorpha	X1841	KC543177
Antrodia huangshanensis	Dai 6082	JQ837943
Antrodia juniperina	11190	KC543112	KC543112
Antrodia mappa	4132	KC543130	KC543130
Antrodia pulvinascens	Miettinen X802	JQ700274	JQ700274
Antrodia serialis	Miettinen X732	JQ700271	JQ700271
Antrodia serpens	X1508	KC543167
Antrodia sp.1	LWZ 20201012-9	ON897987
Antrodia sp.2	LWZ 20210923-17b	ON897943	ON885401
Antrodia subserpens	Dai 6380	KP715308	KP715324
Antrodia tanakae	Dai 11782	KP715312	KP715328
Antrodia tanakae	LWZ 20210920-31a		ON885291
Antrodia tropica	Cui 6471	JQ837939
Antrodia wangii	Cui 5525	JQ837942	KP715332
Antrodiella americana	L 3468	EU232185	EU232269
Antrodiella chinensis	Dai 8874	JX110843	KC485541
Antrodiella citrea	Miettinen X1171	JN710511	JN710511
Antrodiella citrinella	Niemela 5618 (H)	AF126880
Antrodiella dentipora	Miettinen X200	JN710512	JN710512
Antrodiella duracina	Miettinen X290	JN710513	JN710513
Antrodiella faginea	Renvall 3472 (KUO)	AF126891
Antrodiella foliaceodentata	Miettinen X1238	JN710515	JN710515
Antrodiella formosana	TFRI 652	EU232184	EU232184
Antrodiella hoehnelii	Saarenoksa 18686 (H)	AF126892
Antrodiella ichnusana	Miettinen X131	JN710516	JN710516
Antrodiella lactea	Yuan 5720	KC485530	KC485548
Antrodiella micra	Cui 4165	KC485520
Antrodiella nanospora	Yuan 5755	KC485531	KC485549
Antrodiella niemelaei	Renvall 3218 (KUO)	AF126876
Antrodiella onychoides	Miettinen X155	AJ006674
Antrodiella onychoides	LWZ 20210924-18a	ON897829	ON885292
Antrodiella pallasii	Renvall 2478 (H, KUO)	AF126895
Antrodiella pallescens	Miettinen X1080	JN710518	JN710518
Antrodiella parasitica	Vamola MJ 269/90	AF126897
Antrodiella perennis	Miettinen X1206	JN710519	JN710519
Antrodiella romellii	Yuan 6649	KC485524	KC485543
Antrodiella semisupina	Miettinen X242	JN710521	JN710521
Antrodiella stipitata	Yuan 5640	KC485525	KC485544
Antrodiella ussurii	Wei 3081	KC485527	KC485545
Aphanobasidium pseudotsugae	HHB 822	GU187509	GU187567
Aporpium canescens	Hottola 2502	JX044150
Aporpium caryae	Dai 3952	JQ764651
Aporpium caryae	LWZ 20210918-21b	ON897856	ON885322
Aporpium dimidiatum	O 18238	JQ764663
Aporpium efibulatum	Dai 9322	JQ764669
Aporpium hexagonoides	ML 297	AB871754
Aporpium macroporum	Miettinen 1032	JX044142
Aporpium miniporum	Dai 16118	KU296215
Aporpium strigosum	Cui 5461	JQ764658
Armillaria affinis	JMCR.126		AF261356
Armillaria borealis	Kh5s-17	OK287087
Armillaria calvescens	iNat63200445	OP104061
Armillaria camerunensis	TH 9926/PUL F2893	KU170951	KU170941
Armillaria cepistipes	KMRB 15072104	MG696197
Armillaria fumosa	CMW 4955	AF329918
Armillaria fuscipes	CMW 4953	AY882974
Armillaria gallica	LD011	MW947449
Armillaria gallica	LWZ 20201013-6	ON897831	ON885294
Armillaria gemina	JB-38A	FJ664586	FJ618757
Armillaria hinnulea	NZFS22376	EU734746
Armillaria limonea	CMW 4680	AF329930
Armillaria mellea	TNS:F-70421	MF095794
Armillaria mellea	LWZ 20201017-35	ON897832	ON885295
Armillaria novae-zelandiae	CMW 4722	AF329926	DQ338551
Armillaria pallidula	CMW4968	AF329915	DQ338550
Armillaria puiggarii	TH 9751	KU170953	KU170943
Armillaria solidipes	iNat 65504365	MZ007502
Artomyces adrienneae	TFB8291	KY352645
Artomyces austropiperatus	8335	AF454407
Artomyces candelabrus	PDD:95849	HQ533045
Artomyces carolinensis	1615	AF454409
Artomyces colensoi	2807	AF454424
Artomyces costaricensis	7900	AF454411
Artomyces cristatus	MA-Fungi 48079	AF442093
Artomyces dichotomus	DED7220	AF454406
Artomyces microsporus	ZRL2015014	LT716081
Artomyces microsporus	LWZ 20210921-27b	ON897833	ON885297
Artomyces nothofagi	MES559	KP025706
Artomyces novae-zelandiae	2672	AF454417
Artomyces piperatus	8221	AF454405
Artomyces pyxidatus	H7524	AF336148
Artomyces stephenii	9433	AF454425
Artomyces tasmaniensis	3905	AF454413
Artomyces turgidus	RV95.875	AF454403
Asterostroma andinum	He20120921-17		KY263874
Asterostroma andinum	LWZ 20201012-38		ON885298
Asterostroma bambusicola	He 4132	KY263865	KY263871
Asterostroma cervicolor	He 2314	KY263860	KY263868
Asterostroma laxum	EL 33–99	AF506410	AF506410
Asterostroma macrosporum	TMI 25696	AB439544
Asterostroma medium	CBS 119.50		AF323736
Asterostroma muscicola	He 4106	KY263861	KY263873
Asterostroma ochroleucum	HB 9/89		AF323737
Asterostroma vararioides	He 4140	KY263867	KY263870
Athelia acrospora	E. Bendiksen 645/07	MT305993	MT305993
Athelia arachnoidea	CBS 418.72	GU187504	GU187557
Athelia bombacina	E. Bendiksen 523/07	MT305994	MT305994
Athelia decipiens	GB0090493	LR694193	LR694170
Athelia epiphylla	GB0090655	LR694194	LR694171
Athelia fibulata	E. Bendiksen 573 07	MT305997	MT305997
Athelia neuhoffii	GB0087199	LR694195	LR694172
Athelia rolfsii	AFTOL-664	DQ484061	AY635773
Athelia singularis	JS 25630	GQ162813	GQ162813
Athelia sp.	LWZ 20201012-13	ON897834
Athelia sp.1	BHIeF636	MK958813	MK958817
Athelia sp.2	BHIeF645	MK958814	MK958818
Athelia sp.3	HHB-15599	GU187502	GU187565
Athelopsis lacerata	KHL s.n.		GU187669
Atheniella adonis	DAOM 174885		AF261361
Atheniella amabilissima	AFTOL-ID 1686	DQ490644	DQ457691
Atheniella aurantiidisca	F15202 UBC	DQ384585	DQ384585
Atheniella flavida	FFAAS0350	MW969653	MW969665
Atheniella rutila	FFAAS0354	MW969658	MW969668
Atheniella taoyao	FFAAS0353	MW969657	MW969667
Aureoboletus thibetanus	HKAS 41151	DQ200917	AY700189
Auricularia americana	Cui 9887	KM396762
Auricularia auricula-judae	Dai 13210	KM396769
Auricularia brasiliana	URM 83468	KP729272
Auricularia cornea	Cui 11162	MZ618934
Auricularia cornea	LWZ 20201013-16	ON897835	ON885299
Auricularia fuscosuccinea	TFB 9503	JX065157
Auricularia heimuer	Dai 2291	KM396785
Auricularia mesenterica	BRNM 704877	KM396800
Auricularia orientalis	Dai 14875	KP729270
Auricularia scissa	Ahti 49388	KM396805
Auricularia villosula	Cui 6760	KM396809
Auriporia aurea	FP-98524	KC585316	KC585141
Auriporia aurulenta	HHB-8864	KC585317	KC585142
Auriscalpium barbatum	N.L. Bougher NLB 1549	MT537113
Auriscalpium microsporum	HKAS82478	KY485954	KY485980
Auriscalpium orientale	HKAS82964	KY485945	KY485973
Auriscalpium orientale	LWZ 20201011-44		ON885300
Auriscalpium villipes	4396	AF454429
Auriscalpium vulgare	HKAS83684	KY485943	KY485968
Australovuilleminia coccinea	PDD:94158	HM046875	HM046930
Baeospora myosura	AFTOL-ID 1799	DQ484063	DQ457648
Baeospora myriadophylla	DAOM 188774	DQ868346	AF042634
Baeospora occidentalis	Mushroom Observer 420460		MZ354638
Basidioradulum mayi	LWZ20180510-18	MN017785	MN017792
Basidioradulum radula	Dai15769	MN017786	MN017790
Basidioradulum radula	LWZ 20210920-7a	ON897982	ON885443
Basidioradulum tasmanicum	MEL2385925	MN017783	MN017793
Bjerkandera adusta	Dai 14516	MW507097	MW520204
Bjerkandera adusta	LWZ 20201017-38	ON897837	ON885302
Bjerkandera albocinerea	MV 346	MH025421	MH025421
Bjerkandera atroalba	Dai 17457	MW507103	MW520208
Bjerkandera centroamericana	JK0610/A13	KT305934	KT305934
Bjerkandera ecuadorensis	JV1906/C16-J	MW507105
Bjerkandera fulgida	Dai 16107	MW507106	MW520209
Bjerkandera fumosa	Dai 21100	MW507109	MW520211
Bjerkandera fumosa	LWZ 20201016-9	ON897838	ON885303
Bjerkandera mikrofumosa	MV 353	MH025416	MH025416
Bjerkandera minispora	Dai 15234	MW507115	MW520214
Bjerkandera resupinata	Dai 16642	MW507117	MW520216
Boletellus projectellus	AFTOL 713	AY789082	AY684158
Boletus pallidus	179/97	DQ534564	AF457409
Bondarcevomyces taxi	Dai 2524	DQ534575	DQ534672
Bondarzewia berkeleyi	Dai 12759	KJ583202
Bondarzewia occidentalis	HHB 14803	DQ200923	DQ234539
Brevicellicium exile	UC 2022824	KP814539
Bridgeoporus nobilissimus	SP-K	AF508346
Bridgeoporus sinensis	Dai 11367	KY131833	KY131892
Calostoma cinnabarinum	AW 136	AY854064	AY645054
Calyptella capula	AMB 18736	OL839159
Calyptella sp.	7110217	AB512316	AB512346
Campanophyllum proboscideum	TENN56402	AY230866	AY230866
Ceraceomyces americanus	FP-102188	KP135409	KP135277
Ceraceomyces serpens	HHB-15692-Sp	KP135031	KP135200
Ceraceomyces sublaevis	FP-101245-Sp	KP135029	GU187607
Ceraceomyces tessulatus	KHL 8474	AY463391	AY586642
Cerrena albocinnamomea	CLZhao 9342	MT246962
Cerrena albocinnamomea	LWZ 20210918-12a	ON897841	ON885306
Cerrena unicolor	KHL-GB	JQ031127	JQ031127
Cerrena zonata	Dai 7821	KC485529	KC485547
Cerrena zonata	LWZ 20210924-19a	ON897842	ON885307
Chaetotyphula hyalina	DJM1348		DQ284912
Chamonixia caespitosa	92/83	DQ534565	AF336245
Cheimonophyllum candidissimum	AFTOL-ID 1765	DQ486687	DQ457654
Chondrostereum coprosmae	PDD:89940	OL709437	OL709436
Chondrostereum purpureum	CBS 350.53	MH857241	MH868775
Chondrostereum purpureum	LWZ 20201017-51	ON897843	ON885308
Chroogomphus vinicolor	TDB 1010	DQ533974	AF071529
Cinereomyces lindbladii	Kotiranta 19911	FN907909
Cinereomyces lindbladii	LWZ 20210922-3b	ON897844	ON885309
Cinereomyces wuliangshanensis	CLZhao 3405	MT664802
Clitocybula abundans	PRM 899168		LT854016
Clitocybula familia	BRNM 736053		JF730323
Confertobasidium olivaceoalbum	FP 90196	AF511648
Coniferiporia sulphurascens	Cui 10429	KR350565
Coniophora arida	FP 104367	GU187510	GU187573
Coniophora arida	LWZ 20210919-16a	ON897845
Coniophora hanoiensis	He 5202	MG763874	MH476323
Coniophora marmorata	MUCL 31667	GU187515	GU187571
Coniophora olivacea	FP 104386	GU187516	GU187572
Coniophora prasinoides	FP 105969	GU187519	GU187576
Coniophora puteana	MUCL 1000	GU187521	GU187578
Coniophoropsis bambusicola	He 5208	MG763877	MH476325
Coriolopsis strumosa	Dai10642	JX559278	JX559303
Corticium canfieldii	ERC-72-11 (CFMR) TYPE	MW805850
Corticium lombardiae	MA-Fungi 74936	MW805862	MW805826
Corticium malagasoroseum	PC0094401 (PC) TYPE	MW805856
Corticium meridioroseum	CLZhao 21456	ON229498
Corticium minnsiae	Alden Dirks:ACD0255	MZ919209
Corticium minnsiae	LWZ 20210920-14a	ON897846	ON885310
Corticium roseum	MG43	GU590877	EF537893
Corticium thailandicum	MG242 TYPE	MW805868	MW805831
Crepidotus alabamensis	MCA778		AF367960
Crepidotus amygdalosporus	MCA 258		AF205675
Crepidotus antillarum	OKM26827		AF205680
Crepidotus applanatus	MCA170		AF205694
Crepidotus asiaticus	TJB9995		MF077336
Crepidotus aureus	OKM27300		AF205685
Crepidotus betulae	MCA384		AF205679
Crepidotus brunnescens	MCA864		AF367936
Crepidotus calolepis	ECV4050		MF797668
Crepidotus cesatii	OKM26976		AF205681
Crepidotus croceitinctus	IBNR1997/0947		AF367937
Crepidotus crocophyllus	PBM3047		GQ893025
Crepidotus crocophyllus	LWZ 20201013-13	ON897847	ON885311
Crepidotus epibryus	IBNR 1997/0948		AF367934
Crepidotus fragilis	MCA 904		AF367931
Crepidotus fraxinicola	OKM26739.5		AF205699
Crepidotus inhonestus	MCA638		AF205704
Crepidotus lanuginosus	OKM27331		AF367940
Crepidotus lundellii	IBNR1997/0946		AF367941
Crepidotus malachioides	SLO 1250		KF154018
Crepidotus malachius	MCA343		AF205674
Crepidotus martinii	MCA640		AF367944
Crepidotus melleus	MCA672		AF205702
Crepidotus mollis	TUB 011566		DQ071698
Crepidotus nyssicola	TJB8699		AF205690
Crepidotus occidentalis	OKM26740		AF205678
Crepidotus palodensis	TBGT16716		MH310743
Crepidotus podocarpi	OKM 27303		AF205696
Crepidotus sinuosus	OKM26290		AF367945
Crepidotus sphaerosporus	OKM27013		AF205682
Crepidotus stenocystis	PRM911279		MF621024
Crepidotus subfulviceps	MCA 3276		FJ947117
Crepidotus thermophilus	OKM 27270		AF205669
Crepidotus uber	MCA1403		AF367961
Crepidotus variabilis	MCA633		AF367949
Crepidotus versutus	MCA381		AF205683
Crepidotus volubilis	TBGT15648		MH310742
Cryptococcus depauperatus	CBS 7841T	FJ534881
Cyanosporus alni	Cui 7185	KX900879	KX900949
Cyanosporus arbuti	Viacheslav Spirin 8327	MG137039
Cyanosporus auricomus	Cui 13518	KX900887	KX900957
Cyanosporus bifarius	Viacheslav Spirin 6402	MG137043
Cyanosporus caesiosimulans	Viacheslav Spirin 4199	MG137061
Cyanosporus caesius	Otto Miettinen 14156	MG137048
Cyanosporus coeruleivirens	Dai 19220	MW182174	MW182227
Cyanosporus coeruleivirens	LWZ 20201011-15	ON897849	ON885313
Cyanosporus comatus	Otto Miettinen 14755,1	MG137066
Cyanosporus cyanescens	Otto Miettinen 13602	MG137067
Cyanosporus glaucus	Viacheslav Spirin 5317	MG137078
Cyanosporus hirsutus	Cui 17083	MW182179	MW182233
Cyanosporus livens	Otto Miettinen 17177	MG137082
Cyanosporus magnus	Cui 16983	MW182180	MW182234
Cyanosporus mediterraneocaesius	LY BR 4274	KX900886
Cyanosporus microporus	Cui 11014	KX900878	KX900948
Cyanosporus nothofagicola	Cui 16697	MW182181	MW182235
Cyanosporus piceicola	Cui 10626	KX900862	KX900932
Cyanosporus populi	Otto Miettinen 17043	MG137092
Cyanosporus rigidus	Cui 17032	OL423606	OL423617
Cyanosporus simulans	Otto Miettinen 20422	MG137110
Cyanosporus submicroporus	Cui 18156	MW182186	MW182241
Cyanosporus subviridis	Viacheslav Spirin 8774a	MG137120
Cyanosporus tenuicontextus	Cui 16280	OL423607	OL423618
Cyanosporus tenuis	Cui 10788	KX900885	KX900955
Cyanosporus tricolor	Cui 12233	KX900876	KX900946
Cyanosporus ungulatus	Cui 10778	KX900870	KX900940
Cyanosporus ungulatus	LWZ 20201016-14	ON897848	ON885312
Cyanosporus yanae	Heikki Kotiranta 27606	MG137122
Cylindrobasidium eucalypti	PDD 93221	KT201653	KT201642
Cylindrobasidium ipidophilum	B1472	MZ297304	MZ268147
Cylindrobasidium laeve	11079MD	KM214629
Cylindrobasidium laeve	LWZ 20201017-37	ON897850	ON885314
Cylindrobasidium macrosporum	WEI 20–182	MW413328	MW412472
Cylindrobasidium torrendii	Wu 9806–11	MZ293119	MZ286631
Cyphella digitalis	AFTOL-ID 663	DQ486698	AY635771
Cyptotrama asprata	RV98/78		AF261353
Cyptotrama fagiphila	BRNM 751955	KM588683	KM588686
Cystidiopostia hibernica	Cui 2658	KX900905	KX900975
Cystidiopostia hibernica	LWZ 20210920-7b	ON897851	ON885315
Cystidiopostia inocybe	Dai 3706	KX900904
Cystidiopostia pileata	Cui 10034	KX900908	KX900956
Cystidiopostia subhibernica	Cui 17095	MW377278	MW377358
Cytidia salicina	Haikonen 24631	GU590881	HM046921
Dacrymyces stillatus	TUFC 12835	AB712464
Dacryobolus angiospermarum	He 1719	MH048962
Dacryobolus gracilis	Dai 14943	MH048972
Dacryobolus karstenii	He 4283	MH048970
Dacryobolus karstenii	LWZ 20210918-17b	ON897852	ON885316
Dacryobolus montanus	Yuan 5673	KC344410
Dacryobolus sudans	FP 101996 Sp	KC585332
Daedalea africana	O 15372	KP171196
Daedalea americana	JV 0312/24.7-J	KP171197
Daedalea circularis	Cui 10125	JQ780411
Daedalea dickinsii	NBRC 4979	AB733158
Daedalea dickinsii	LWZ 20201011-45	ON897853	ON885317
Daedalea dochmia	CBS 426.84	DQ491401
Daedalea hydnoides	O 14083	KP171203
Daedalea modesta	Cui 8515	KP171204
Daedalea neotropica	DLC04-80	FJ403217
Daedalea quercina	Dai 12152	KP171207
Daedalea quercina	Dai 12152	KP171207
Daedalea radiata	Cui 8487	JQ314349
Daedalea sprucei	O 10547	KP171211
Daedalea stereoides	10551	FJ403215
Daedalea stevensonii	O 10543	KP171212
Daedaleopsis confragosa	Cui 6892	KU892428	KU892448
Daedaleopsis hainanensis	Cui 5178	KU892435	KU892462
Daedaleopsis purpurea	Dai 8060	KU892442	KU892475
Daedaleopsis sinensis	Dai 11429	KU892444	KU892446
Daedaleopsis tricolor	Dai 8349	KU892432	KU892470
Daedaleopsis tricolor	LWZ 20201017-5		ON885319
Datronia mollis	Dai 11253	JX559258	JX559289
Datronia mollis	LWZ 20201016-13	ON897839	ON885304
Datronia stereoides	Holonen	KC415179	KC415196
Dendrocorticiopsis orientalis	WEI 20-166	MW580922	MW580924
Dendrocorticium polygonioides	CBS 106.56	MH857525	MH869062
Dendrocorticium portoricense	He 2161	MF626356	MF626380
Dendrocorticium roseocarneum	KUC20121109-32	KJ668559	KJ668413
Dendrocorticium taiwanianum	He 3383	MF626361	MF626385
Dentocorticium sulphurellum	FP11801	JN165018	JN164815
Derxomyces mrakii	JCM 8934 T	AB022932	AB118871
Derxomyces pseudohuiaensis	AS 2.2203 T	AF314970	AF544250
Dextrinocystis calamicola	He 5693	MK204533	MK204546
Dichostereum austrosinense	He 4316	MH538316	MH538335
Dichostereum boidinii	He 4410	MH538315	MH538331
Dichostereum durum	Fungi Gallici 1985	AF506429	AF506429
Dichostereum eburneum	He 5374	MH538318	MH538337
Dichostereum effuscatum	FP 101758 Sp	MH538323	MH538336
Dichostereum granulosum	FP 133479 Sp	MH538321	MH538333
Dichostereum pallescens	Kropp 2	MH538320	MH538326
Dichostereum rhodosporum	Dai 18625A	MH538319	MH538329
Dichostereum sordulentum	FP 11735 Sp	MH538322	MH538328
Dioszegia crocea	CBS 6714 T	AB049612	AF075508
Dioszegia hungarica	CBS 4214 T	AF272014	AF075503
Donkioporia expansa	MUCL 35116	FJ411104	FJ393872
Duportella tristicula	He 4775	MH669235	MH669239
Earliella scabrosa	PR1209	JN165009	JN164793
Earliella scabrosa	PR 1209	JN165009	JN164793
Eichleriella aculeobasidiata	CLZhao 4422	MZ416783
Eichleriella aculeobasidiata	LWZ 20210925-11a	ON897855	ON885320
Eichleriella alliciens	HHB 7194	KX262120	KX262169
Eichleriella bactriana	TAAM 55071	KX262121	KX262170
Eichleriella crocata	TAAM 101077	KX262100	KX262147
Eichleriella desertorum	LR 49350	KX262142	KX262190
Eichleriella flavida	LR 49412	KX262137	KX262185
Eichleriella leucophaea	KHL15277	KX262115	KX262164
Eichleriella macrospora	He2189	MH178251	MH178274
Eichleriella shearii	CLZhao 5530	MK343525
Eichleriella sp.	LWZ 20210920-15b		ON885321
Eichleriella tenuicula	He3483		MH178279
Eichleriella xinpingensis	CLZhao 812	MK560878	MK560882
Erythricium atropatanum	MG58	GU590876	GU590880
Exidia candida	V. Spirin 3921	KY801867	KY801892
Exidia crenata	F. Wu 26	MT663361	MT664780
Exidia glandulosa	H. H. Burdsall 12029	MW353407	MW353407
Exidia glandulosa	LWZ 20201017-66	ON897857	ON885323
Exidia japonica	F. Wu 251	MN850378	MN850367
Exidia qinghaiensis	HMAS 156376	MW353408	MW353408
Exidia recisa	M. Weiss 315	AF291276	AF291322
Exidia repanda	LY BR 7046	MT663367	MT664784
Exidia saccharina	Roki 88	AF291277	AF291323
Exidia thuretiana	M. Weiss 373	AF291278	AF291324
Exidia truncata	M. Weiss 365	AF291279	AF291325
Exidia uvapassa	AFTOL-ID 461	DQ241776	AY645056
Fibroporia albicans	Cui 9464	KC456250
Fibroporia albicans	LWZ 20210919-3b	ON897858	ON885324
Fibroporia bambusae	Dai 16210	KU550479
Fibroporia bohemica	PRM 859138	KT895883
Fibroporia ceracea	Dai 13013	KU550476
Fibroporia citrina	Cui 10497	KT895886
Fibroporia gossypium	Cui 9472	KU550474
Fibroporia norrlandica	4115	KC595907
Fibroporia pseudorennyi	X1377	KC595927
Fibroporia radiculosa	Cui 2796	KC456247
Fibroporia vaillantii	FP-90877-R	KC585345
Flammulina fennae	TAA128242		AM946448
Flammulina velutipes	GLM 45921		AY207200
Fomitiporia aethiopica	MUCL 44777	GU478341
Fomitiporia alpina	Dai 15735	KX639627
Fomitiporia apiahyna	MUCL 51451	GU461963
Fomitiporia australiensis	MUCL 49406	AY624997
Fomitiporia baccharidis	MUCL 47756	JQ087886
Fomitiporia bakeri	MUCL 51098	JQ087874
Fomitiporia bannaensis	MUCL 46926	KF444682
Fomitiporia calkinsii	MUCL 51099	KF444686
Fomitiporia capensis	MUCL 53009	JQ087890
Fomitiporia castilloi	MUCL 53481	JQ087889
Fomitiporia cupressicola	MUCL 52489	JQ087879
Fomitiporia dryophila	MUCL 46380	EF429238
Fomitiporia erecta	MUCL 49871	GU461939
Fomitiporia expansa	MUCL 55026	KJ401031
Fomitiporia gabonensis	MUCL 47576	GU461971
Fomitiporia gaoligongensis	Cui 8261	KX639624
Fomitiporia hainaniana	CL06-372	KX663826
Fomitiporia hartigii	MUCL 53550	JX093788
Fomitiporia hippophaëicola	MUCL 31746	GU461945
Fomitiporia ivindoensis	MUCL 51311	GU461952
Fomitiporia langloisii	MUCL 46375	EF429242
Fomitiporia maxonii	MUCL 46017	EF433559
Fomitiporia mediterranea	MCUL 38514	GU461953
Fomitiporia neotropica	MUCL 53114	JX093792
Fomitiporia nobilissima	MUCL 47580	GU461966
Fomitiporia norbulingka	Cui 9777	KU364418
Fomitiporia pentaphylacis	Yuan 6012	JQ003900
Fomitiporia polymorpha	MUCL 46166	GU461955
Fomitiporia pseudopunctata	MUCL 46168	JQ087891
Fomitiporia punctata	MUCL 47629	GU461950
Fomitiporia robusta	MUCL 51297	JQ087892
Fomitiporia sonorae	MUCL 47689	JQ087893
Fomitiporia subhippophaëicola	Cui 12096	KU364421
Fomitiporia subrobusta	Dai 13576	KX639617
Fomitiporia tabaquilio	MUCL 46230	GU461940
Fomitiporia tenuis	MUCL 44802	GU461957
Fomitiporia tenuitubus	Dai 16204	KX639619
Fomitiporia texana	MUCL 47690	JQ087894
Fomitiporia torreyae	Dai 15517	KX639633
Fomitiporia torreyae	LWZ 20210924-1b	ON897859
Fomitiporia tsugina	MUCL 52702	JQ087898
Fomitopsis abieticola	Cui 10532	MN148230
Fomitopsis betulina	Cui 10756	KR605797
Fomitopsis cajanderi	Cui 9888	KC507156
Fomitopsis cana	Cui 6239	JX435777
Fomitopsis durescens	O 10796	KF937292
Fomitopsis hengduanensis	Cui 16259	MN148232
Fomitopsis kesiyae	Cui 16437	MN148234
Fomitopsis massoniana	Cui 11288	MN148238
Fomitopsis meliae	Ryvarden 16893	KR605776
Fomitopsis mounceae	JEH 78	KF169629
Fomitopsis ochracea	HHB 19692	KF169594
Fomitopsis palustris	KUC9219	JQ279692
Fomitopsis palustris	LWZ 20210924-5a	ON897860	ON885325
Fomitopsis pinicola	FCUG 2056	KF169654
Fomitopsis pinicola	LWZ 20210920-11b	ON897985	ON885340
Fomitopsis schrenkii	FP 105881 R	KF169641
Fomitopsis subpinicola	Cui 9836	MN148249
Fomitopsis subtropica	Cui 10578	KR605787
Fomitopsis tianshanensis	Wei 1568	MN148255
Fuscoporia acutimarginata	Dai 15137	MH050751
Fuscoporia atlantica	SP 445618	KP058515
Fuscoporia callimorpha	Dai 17388	MN121824
Fuscoporia contigua	Dai 16025	MG008401
Fuscoporia ferrea	JV 1105/3-J	MH050760
Fuscoporia ferruginosa	JV 1507/11-CN	MG008400
Fuscoporia gilva	Cui 11209	MN121826
Fuscoporia gilva	LWZ 20210924-12b	ON897928	ON885384
Fuscoporia insolita	SP 5208	MN121828
Fuscoporia punctatiformis	Dai 17443	MH050755
Fuscoporia ramulicola	Dai 15723	MH050749
Fuscoporia rufitincta	JV 1008/25	KJ940029
Fuscoporia senex	KUC 20110922-13	JX463658
Fuscoporia setifer	Dai 15710	MH050758
Fuscoporia subferrea	Dai 16326	KX961097
Fuscoporia torulosa	JV 1405/2	KX961106
Fuscoporia viticola	He 2081	MN121829
Fuscoporia wahlbergii	Dai 15636	MG008397
Fuscoporia yunnanensis	Dai 15637	MH050757
Fuscopostia duplicata	Cui 17086	MW377295	MW377374
Fuscopostia fragilis	Cui 10020	KX900912	KX900982
Fuscopostia fragilis	LWZ 20201011-42	ON897861	ON885326
Fuscopostia lateritia	Dai 2652	KX900913	KX900983
Galzinia incrustans	HHB-12952-sp		AF518617
Ganoderma boninense	WD 2028	KJ143905
Ganoderma curtisii	CBS 100131	JQ781848
Ganoderma flexipes	Wei 5491	JQ781850
Ganoderma gibbosum	JFRL120	MN622799
Ganoderma gibbosum	LWZ 20210923-10b	ON897863
Ganoderma lingzhi	Dai 12479	JQ781864
Ganoderma lingzhi	LWZ 20210923-22b	ON897864
Ganoderma multipileum	CWN 04670	KJ143913
Ganoderma oregonense	CBS 265.88	JQ781875
Ganoderma resinaceum	CBS 194.76	KJ143916
Ganoderma sessile	LDW 20121017	KJ143917
Ganoderma sichuanense	Cui 7691	JQ781878
Ganoderma tropicum	Dai 9724	JQ781879
Ganoderma tsugae	Dai 12760	KJ143920
Ganoderma zonatum	FL-02 (TNM)	KJ143921
Gelatoporia subvermispora	Dai 3120	HQ659226
Gelidatrema spencermartinsiae	CBS 10760	NR_137691	DQ513279
Giulia tenuis	BCC13066		EF589739
Gloeocystidiellum aspellum	He1773	KY860403	KY860462
Gloeocystidiellum bisporum	CBS 961.96	MH862627
Gloeocystidiellum compactum	Wu880615-21	AF506434	AF506434
Gloeocystidiellum flammeum	CBS:324.66	MH858807	MH870447
Gloeocystidiellum formosanum	Wu9404-19	AF506439	AF506439
Gloeocystidiellum heimii	CBS 321.66	AF506381
Gloeocystidiellum inconstans	ICMP 16491	MZ325957
Gloeocystidiellum kenyense	TFC15309	FR878083
Gloeocystidiellum kenyense	LWZ 20201017-61	ON897865
Gloeocystidiellum porosellum	Hjm8851	AY048878	AY048878
Gloeocystidiellum porosum	CBS 190.56	MH857577	MH869121
Gloeocystidiellum triste	KHL10334	AF506442
Gloeoporus pannocinctus	L-15726-Sp	KP135060
Gloeostereum cimri	SA-2019a/CBS 145006		MN266884
Gloeostereum incarnatum	3332	AF141637	AF141637
Gloeostereum sp.	LWZ 20210920-5a	ON897990	ON885452
Gomphidius roseus	MB 95-038	DQ534570	DQ534669
Granulobasidium vellereum	AFTOL-ID 887		AY745729
Grifola colensoi	CBS:326.49	MH856542
Grifola frondosa	AFTOL-ID 701	AY854084	AY629318
Grifola frondosa	LWZ 20201011-10		ON885329
Grifola gargal	GG010	AB539700
Grifola sordulenta	AFTOL-ID 562	AY854085	AY645050
Gymnopilus braendlei	LE-BIN 2442	MG735334
Gymnopilus decipiens	TENN 030022	MT237517
Gymnopilus dilepis	SAPA TAKK 13.11.6.3.1	KT368682
Gymnopilus luteofolius	ARIZ AN 043848	MT735147
Gymnopilus luteus	CMMF 009588	MN206892
Gymnopilus odini	IB 19960739	AF325659
Gymnopilus penetrans	PRM 901885	AY925213
Gymnopilus penetrans	LWZ 20201013-19	ON897867	ON885330
Gymnopilus picreus	H, IBUG: T. Ahti 52192	AY281003
Gymnopilus sapineus	PRM 924999	MW750187
Gymnopilus spectabilis	DMS-9349553	MT644936
Gymnopilus stabilis	PRM 954258	MW750182
Gymnopilus suberis	PRM 923697	HG969652
Gymnopilus subspectabilis	TRTC 152281	MN206898
Gymnopilus swaticus	SWAT 000133	MF149864
Gymnopilus thiersii	Chris S. specimen	MH127849
Gymnopilus turficola	IB 1998098a (Paratypeb)	AF325669
Gymnopilus ventricosus	WTU F-073107	MT955122
Gymnopilus voitkii	HRL0500 (herb. R. Lebeuf)	MN206887
Gyrodon lividus	REG Gl1	DQ534568	AF098378
Gyrodontium sacchari	He 4157	MG763879	MH476327
Gyroporus castaneus	JMP 0028	EU819468	EU819468
Gyroporus cyanescens	MCVE 28580	KT363684	KT363685
Hastodontia halonata	HHB-17058 (CFMR)	MK575207	MK598738
Hastodontia hastata	KHL 14646	MH638232	MH638232
Hebeloma fastibile	IB 19940036	AF325643
Hebeloma pusillum	Henry J. Beker:HJB12730	KF309422
Hemimycena gracilis	AFTOL-ID 1732	DQ490623	DQ457671
Henningsomyces candidus	PB338	AY571044	AY571008
Henningsomyces puber	GUA-307	AY571045	AY571009
Heterobasidion abietinum	00053/1	KJ651451	KJ651509
Heterobasidion amyloideum	Cui 12656	MT146480	MT446029
Heterobasidion annosum	06071/1	KJ651458	KJ651516
Heterobasidion araucariae	65008	KJ651462	KJ651520
Heterobasidion araucariae	LWZ 20210922-2a	ON897868	ON885331
Heterobasidion armandii	Dai 17605	MT146482	MT446031
Heterobasidion australe	Cui 12602	MT146485	MT446034
Heterobasidion irregulare	57001/TI	KJ651473	KJ651531
Heterobasidion linzhiense	Cui 7216	KJ651480	KJ651538
Heterobasidion occidentale	79034/TI	KJ651485	KJ651543
Heterobasidion orientale	Cui 11815	MT146492	MT446041
Heterobasidion parviporum	08123/TI	KJ651500	KJ651558
Heterobasidion subinsulare	Dai 13842	MT146497	MT446046
Heterobasidion subparviporum	Cui 9267	MT146499	MT446048
Heterobasidion tibeticum	Cui 12257	MT146501	MT446050
Hexagonia glabra	Cui 11367	KX900638	KX900684
Hohenbuehelia auriscalpium	T-082	EF409725
Hohenbuehelia mastrucata	T-025	EF409737
Holtermanniella wattica	CBS 9496 T	FJ473373	AY138478
Hornodermoporus latissima	Cui 6625	HQ876604	JF706340
Hydnophlebia alachuana	SFC20180810-03	MK992851
Hydnophlebia aurantia	TNM F33329	NR_175184
Hydnophlebia canariensis	MA-Fungi 86623	KF483013
Hydnophlebia chrysorhiza	CLZhao 4126	MK268960
Hydnophlebia crocata	TNM:F33298	MZ636985
Hydnophlebia gorgonea	MA-Fungi 86664	KF483054
Hydnophlebia meloi	MA-Fungi 86654	KF483044
Hydnophlebia omnivora	ME-497	KP135332
Hydnophlebia sinensis	He 1924	MK860723
Hydnophlebia subchrysorhiza	Cui 16185	MK860722
Hydnophlebia subchrysorhiza	LWZ 20201011-28	ON897869	ON885333
Hydnoporia corrugata	Otto Miettinen X3445	MK514613
Hydnoporia diffissa	Otto Miettinen X2654	MK514598
Hydnoporia laricicola	Otto Miettinen X2662	MK514606
Hydnoporia olivacea	Otto Miettinen X3273	MK514610
Hydnoporia rhododendri	Otto Miettinen X2641	MK514593
Hydnoporia rimosa	Otto Miettinen X2640	MK514592
Hydnoporia sp.	LWZ 20210918-27a	ON897873	ON885336
Hydnoporia tabacina	Otto Miettinen X2639	MK514591
Hydnoporia tabacina	He 390	JQ279610	JQ279625
Hydnoporia yasudae	LWZ 20210922-22a	ON897870	ON885334
Hydnoporia yasudai	Otto Miettinen X2653	MK514597
Hymenochaete acerosa	He 338	JQ279543	JQ279657
Hymenochaete adusta	He 207	JQ279523	KU975497
Hymenochaete angustispora	Dai 17045	MF370592	MF370598
Hymenochaete anomala	He 592	JQ279566	JQ279650
Hymenochaete asetosa	Dai 10756	JQ279559	JQ279642
Hymenochaete attenuata	He 28	JQ279526	JQ279633
Hymenochaete bambusicola	He 4116	KY425674	KY425681
Hymenochaete berteroi	He 1488	KU975459	KU975498
Hymenochaete biformisetosa	He 1445	KF908247	KU975499
Hymenochaete borbonica	CBS 731.86	MH862026	MH873716
Hymenochaete cana	He 1305	KF438169	KF438172
Hymenochaete cinnamomea	He 755	JQ279548	JQ279658
Hymenochaete colliculosa	Dai 16429	MF370597	MF370604
Hymenochaete conchata	MEH 70144	MF373838
Hymenochaete contiformis	He 1166	KU975461	KU975501
Hymenochaete cruenta	He 766	JQ279595	JQ279681
Hymenochaete cyclolamellata	Cui 7393	JQ279513	JQ279629
Hymenochaete damicornis	URM 84263	KC348467
Hymenochaete denticulata	He 1271	KF438171	KF438174
Hymenochaete dracaenicola	Dai 22090	MW559797	MW559802
Hymenochaete duportii	AFTOL ID666	DQ404386	AY635770
Hymenochaete epichlora	He 525	JQ279549	JQ279659
Hymenochaete floridea	He 536	JQ279597	JQ279683
Hymenochaete fuliginosa	He 1188	KU975465	KU975506
Hymenochaete fulva	He 640	JQ279565	JQ279648
Hymenochaete globispora	He 911		KU975508
Hymenochaete huangshanensis	He 432	JQ279533	JQ279671
Hymenochaete huangshanensis	LWZ 20201014-27	ON897872	ON885335
Hymenochaete hydnoides	He 245	JQ279590	JQ279680
Hymenochaete innexa	He 555	JQ279584	JQ279674
Hymenochaete legeri	He 960	KU975469	KU975511
Hymenochaete longispora	He 217	JQ279537	KU975514
Hymenochaete luteobadia	He 8	JQ279569	KU975515
Hymenochaete macrochloae	ARAN-Fungi 7079	MF990738	MF990743
Hymenochaete megaspora	He 302	JQ279553	JQ279660
Hymenochaete minor	He 933	JQ279555	JQ279654
Hymenochaete minuscula	He 253	JQ279546	KU975516
Hymenochaete murina	He 569	JQ716406	JQ716412
Hymenochaete muroiana	He 405	JQ279542	KU975517
Hymenochaete nanospora	He 475	JQ279531	JQ279672
Hymenochaete ochromarginata	He 47	JQ279579	JQ279666
Hymenochaete odontoides	Dai 11635	JQ279563	JQ279647
Hymenochaete orientalis	He 4601	KY425677	KY425685
Hymenochaete parmastoi	He 867	JQ780063	KU975518
Hymenochaete paucisetigera	Cui 7845	JQ279560	JQ279644
Hymenochaete quercicola	He 373	KU975474	KU975521
Hymenochaete rhabarbarina	He 280	JQ279574	KY425688
Hymenochaete rheicolor	Cui 8317	JQ279529
Hymenochaete rhododendricola	He 389	JQ279577	JQ279653
Hymenochaete rubiginosa	Otto Miettinen X3422	MK757158
Hymenochaete rubiginosa	LWZ 20201017-39	ON897874	ON885337
Hymenochaete rufomarginata	He 1489	KU975477	KU975524
Hymenochaete separabilis	He 460	JQ279572	JQ279655
Hymenochaete separabilis	LWZ 20201014-25	ON897875
Hymenochaete setipora	Cui 6301	JQ279515	JQ279639
Hymenochaete sharmae	CAL 1535	KY929017	KY929018
Hymenochaete spathulata	He 685	JQ279591	KU975529
Hymenochaete sphaericola	He 303	JQ279599	JQ279684
Hymenochaete sphaerospora	He 715	JQ279594	KU975531
Hymenochaete subferruginea	Cui 8122	JQ279521
Hymenochaete tasmanica	He 449	JQ279582	JQ279663
Hymenochaete tenuis	He 779	JQ279538	JQ279641
Hymenochaete tongbiguanensis	He 1552	KF908248	KU975532
Hymenochaete tropica	He 574	JQ279587	JQ279675
Hymenochaete ulmicola	He 864	JQ780065	KU975534
Hymenochaete unicolor	He 468a	JQ279551	JQ279662
Hymenochaete verruculosa	Dai 17052	MF370594	MF370601
Hymenochaete villosa	He 537	JQ279528	JQ279634
Hymenochaete xerantica	Cui 9209	JQ279519	JQ279635
Hymenochaete xerantica	LWZ 20201011-51		ON885338
Hymenochaete yunnanensis	He 1447	KU975486	KU975538
Hymenochaete yunnanensis	LWZ 20210919-12b	ON897876
Hyphoderma amoenum	USO286622	HE577030
Hyphoderma assimile	CBS125852	MH863808	MH875272
Hyphoderma cremeoalbum	NH11538	DQ677492	DQ677492
Hyphoderma crystallinum	CLZhao9338	MW917161	MW913414
Hyphoderma definitum	NH12266	DQ677493	DQ677493
Hyphoderma fissuratum	CLZhao6731	MT791331	MT791335
Hyphoderma floccosum	CLZhao17129	MW301683	MW293733
Hyphoderma granuliferum	KHL12561	JN710545	JN710545
Hyphoderma heterocystidiatum	NH7574GB	DQ677495	DQ677495
Hyphoderma incrustatum	KHL6685		AY586668
Hyphoderma litschaueri	NH7603	DQ677496	DQ677496
Hyphoderma macaronesicum	MAFungi16099	HE577027
Hyphoderma medioburiense	NH10950	DQ677497	DQ677497
Hyphoderma membranaceum	CLZhao5844	MW917167	MW913420
Hyphoderma microporoides	CLZhao6857	MW917169	MW913422
Hyphoderma moniliforme	Wu021146	KC928284	KC928285
Hyphoderma mopanshanense	CLZhao6498	MT791329	MT791333
Hyphoderma mutatum	NH12026GB	DQ677498	DQ677498
Hyphoderma nemorale	TNMF3931	KJ885183	KJ885184
Hyphoderma nudicephalum	Wu9307_29	AJ534269
Hyphoderma nudicephalum	LWZ 20210923-2a	ON897878
Hyphoderma obtusiforme	KHL1464	JN572909
Hyphoderma obtusum	JS17804		AY586670
Hyphoderma occidentale	KHL8477	DQ677499	DQ677499
Hyphoderma paramacaronesicum	MAFungi87736	KC984399
Hyphoderma pinicola	Wu010832	KJ885181	KJ885182
Hyphoderma pinicola	LWZ 20210922-6b	ON897879	ON885340
Hyphoderma prosopidis	E09589	HE577029
Hyphoderma puerense	CLZhao9476	MW443045
Hyphoderma roseocremeum	NH10545		AY586672
Hyphoderma setigerum	FCUG1200	AJ534273
Hyphoderma sinense	CLZhao7963	MW301679	MW293730
Hyphoderma singularibasidium	LWZ 20210918-15a	ON897877	ON885339
Hyphoderma sp.	LWZ 20210925-6a	ON897994	ON885455
Hyphoderma subsetigerum	Wu930418	AJ534277
Hyphoderma subsetigerum	LWZ 20210922-20a	ON897880	ON885341
Hyphoderma subtestaceum	CFMRMJL1536	GQ409522
Hyphoderma tenuissimum	CLZhao7221	MW443049	MW443054
Hyphoderma transiens	NH12304	DQ677504	DQ677504
Hyphoderma transiens	LWZ 20210919-25b	ON897881	ON885342
Hyphoderma variolosum	CBS73491	MH862320	MH873992
Hyphodontia alutaria	KHL 11889	DQ873603	DQ873603
Hyphodontia arguta	FR-0219450	KR349242
Hyphodontia borbonica	FR-0219441	KR349240
Hyphodontia densispora	LWZ 20170908-5	MT319426	MT319160
Hyphodontia pallidula	GEL 2097	DQ340317
Hyphodontia sp.	LWZ 20170814-15	MT319417	MT319148
Hyphodontia subdetritica	FR-0261085	KY081793
Hyphodontia wongiae	LWZ 20180414-16	MT319414	MT319146
Hyphodontia zhixiangii	LWZ 20160909-4	KY440396	MT319154
Hyphodontia zhixiangii	LWZ 20201013-14	ON897882
Hypholoma acutum	DQS64F	MZ735432
Hypholoma australe		HQ832446
Hypholoma brunneum	PDD:72534	KM975406
Hypholoma capnoides	olrim32	AY781257
Hypholoma dispersum	UBC:F33461	MN954731
Hypholoma elongatum	MQ18R239-QFB30755	MN992178
Hypholoma fasciculare	TNS Kasuya B384	KC477654
Hypholoma fasciculare	LWZ 20201017-59	ON897883
Hypholoma lateritium	zj306	MZ164974
Hypholoma lateritium	LWZ 20201014-28	ON897884	ON885343
Hypholoma myosotis	GG211	GU234078
Hypholoma subviride	TJB10226	HQ222023
Hypochniciellum subillaqueatum	KHL 8493	AY463431	AY586679
Hypochnicium albostramineum	UC2023184	KP814374
Hypochnicium aotearoae	FCUG 3120	GQ906536
Hypochnicium bombycinum	CBS 425.72	MH860515
Hypochnicium cremicolor	CBS:208.54	MH857294	MH868826
Hypochnicium cystidiatum	FCUG3087	DQ658164
Hypochnicium detriticum	K.G. Nilsson	DQ677507
Hypochnicium eichleri	GEL3137		AJ406508
Hypochnicium erikssonii	NH 9635 (GB)	DQ677508
Hypochnicium geogenium	MA:Fungi 48308	FN552534	JN939576
Hypochnicium karstenii	KUC20131022-30	KJ668512
Hypochnicium karstenii	LWZ 20210919-41a	ON897886	ON885345
Hypochnicium lundellii	fruitbody443	AY781277
Hypochnicium lyndoniae	CBS:125874	MH864079	MH875536
Hypochnicium microsporum	GG-GUY13-100	KY019171
Hypochnicium pini	F0023763	KC282471
Hypochnicium pini	LWZ 20210921-21a	ON897885	ON885344
Hypochnicium punctulatum	FP101698sp	KY948827	KY948860
Hypochnicium sphaerosporum	DK16_256B	OL436972
Hypochnicium subrigescens	FCUG 1966	AF429427
Hypochnicium wakefieldiae	FCUG 2437	AF429420
Inocybe phaeoleuca	EL297-08		KJ399958
Irpex flavus	Wu 0705-2	MZ636989
Irpex hacksungii	SNU m-99326-16	FJ750850
Irpex hydnoides	KUC20121109-01	KJ668510
Irpex jinshaensis	Dai 22042	MZ787973
Irpex laceratus	WHC 1372	MZ636990
Irpex lacteus	FD-93	KP135025
Irpex lacteus	LWZ 20210925-22a	ON897888	ON885347
Irpex latemarginatus	Piatek 1997	KX752592
Irpex lenis	TNM:F30495	MZ636992
Irpex rosettiformis	LR40855	JN649347
Irpex subulatus	Cui 7275	KY131836
Irpiciporus pachyodon	PRM 846564	HQ728293	HQ729003
Irpiciporus sinuosus	Dai 12234	KX161649	KX161658
Irpicodon pendulus	GB/B.Norden	DQ144619	DQ144619
Irpicodon pendulus	LWZ 20210925-8b	ON897889	ON885348
Jaapia argillacea	CBS252.74	GU187524	GU187581
Jaapia ochroleuca	KHL 8433	EU118637	EU118637
Junghuhnia austrosinensis	Dai 17540	MN871755	MN877768
Junghuhnia autumnale	Spirin 2957	JN710549	JN710549
Junghuhnia collabens	KH Larsson 11848	JN710552	JN710552
Junghuhnia crustacea	Miettinen 13852	JN710553	JN710553
Junghuhnia fimbriatella	Miettinen 2091	JN710555	JN710555
Junghuhnia japonica	Nuñez 1065	JN710556	JN710556
Junghuhnia lacera	Niemelä 8246	JN710557	JN710557
Junghuhnia luteoalba	KH Larsson 13238b	JN710558	JN710558
Junghuhnia micropora	Spirin 2652	JN710559	JN710559
Junghuhnia nandinae	Dai 21107	MN833677	MN833679
Junghuhnia nitida	KH Larsson 11903	JN710560	JN710560
Junghuhnia nitida	LWZ 20201014-31	ON897890	ON885349
Junghuhnia pseudozilingiana	M Kulju 1004	JN710561	JN710561
Junghuhnia rhinocephala	Miettinen X460	JN710562	JN710562
Junghuhnia subcollabens	Dai 19344	MN871758	MN877771
Laetisaria arvalis	CBS 131.82	EU622841	EU622842
Laetisaria lichenicola	CBS 128705	MH864964
Leiotrametes lactinea	CBS 109427	JN645076
Leiotrametes menziesii	BRFM 1281	JN645071
Lentinus badius	JS0094	KP283478	KP283512
Lentinus brumalis	iNaturalist # 22143036	ON561755
Lentinus brumalis	LWZ 20201014-17	ON897893	ON885351
Lentinus crinitus	DSH9243C	KP283495	KP283523
Lentinus polychrous	AH00024	KP283485
Lentinus sajor-caju	FRI62056	KP283492	KP283509
Lentinus squarrosulus	CUI6513	KP283482	KP283516
Lentinus tigrinus	DSH92D787	KP283488
Lenzites betulinus	Dai6847	KC848305	KC848390
Lenzites betulinus	LWZ 20210918-10b	ON897894	ON885352
Lenzites styracinus	LWZ 20210919-41b	ON897895	ON885353
Lenzites styracinus	Dai8075	KU892445	KU892464
Lenzites tricolor	Cui8081	JQ067654
Leptoporus mollis	Cui 17584	MW377305
Leptoporus mollis	LWZ 20201014-19	ON897896	ON885355
Leptosporomyces septentrionalis	JS16122	GU187497	GU187664
Leucogyrophana mollusca	L 10277	GU187525	GU187584
Leucophellinus hobsonii	Cui 6468	KT203288	KT203309
Leucophellinus irpicoides	Dai 6356	KY131840	KY131899
Lignomphalia lignicola	LE262727	HM191731
Lignosus hainanensis	Dai 10670	NR154112
Lignosus rhinocerus	PEN94	JQ409359
Limonomyces culmigenus	ATCC 22523	EU622849	EU622848
Lobulicium occultum	KHL 13496b	MT340827	MT340827
Lopharia ayresii	He 20120724-4	MF626352	MF626375
Lopharia cinerascens	He 2188	MF626350	MF626373
Lopharia mirabilis	Dai 5147	MF626342	MF626365
Lopharia mirabilis	LWZ 20210925-4a	ON897898	ON885356
Lopharia resupinata	He 4401		MF626377
Lopharia sinensis	He 2428	MF626347	MF626370
Lopharia sp.	LWZ 20210923-4a	ON897995	ON885456
Lyomyces allantosporus	KAS-GEL 4933	KY800401	KY795965
Lyomyces bambusinus	CLZhao 3675	MN945969
Lyomyces cremeus	CLZhao 2812	MN945973
Lyomyces crustosus	YG-G 39	MF382993
Lyomyces crustosus	LWZ 20210920-20b	ON897899	ON885357
Lyomyces erastii	MA-Fungi 34336	JX857800
Lyomyces griseliniae	KHL 12971	DQ873651
Lyomyces juniperi	KAS-GEL 4940	DQ340316
Lyomyces macrosporus	CLZhao 4516	MN945977	MW264920
Lyomyces mascarensis	KAS-GEL 4833	KY800399	KY795964
Lyomyces microfasciculatus	CLZhao 4626	MK343568
Lyomyces microfasciculatus	LWZ 20210923-4b	ON897900	ON885358
Lyomyces organensis	MSK 7247	KY800403	KY795967
Lyomyces orientalis	KAS-GEL 3376	DQ340325	DQ340351
Lyomyces pruni	Ryberg 021018	DQ873624
Lyomyces sambuci	80 SAMHYP	JX857721
Lyomyces vietnamensis	TNM F 9073	JX175044
Lyomyces wuliangshanensis	CLZhao 4108	MN945980
Macrotyphula fistulosa	IO.15.123		DQ071735
Macrotyphula juncea	IO.14.177	MT232353	MT232306
Marasmius corbariensisa	Nguyen111209	JN601433	JN585128
Marasmius exustoides	DED 6249	JN601434	JN585129
Marasmius micraster	DED7647	JN601436	JN585131
Marasmius thwaitesii	DED5918	JN601437	JN585132
Marchandiomphalina foliacea	Palice 4369	AY542865	AY542865
Marchandiomyces aurantiacus	CBS 718.97	AY583324	AY583330
Mariorajchenbergia australiae	Dai 18657	MW694888	MW694931
Mariorajchenbergia hubeiensis	Wei 2045	JQ780387	JQ780421
Mariorajchenbergia pseudocavernulosa	Yuan 1270	JQ314360	JQ314394
Mariorajchenbergia rhododendri	Dai 4226	JQ314356	JQ314392
Mariorajchenbergia subcavernulosa	CLZhao 4714	MK343600
Mariorajchenbergia subcavernulosa	LWZ 20210920-18b	ON897840	ON885305
Megasporoporiella lacerata	Yuan 3880	JQ314377	JQ314395
Megasporoporiella pseudocavernulosa	Yuan 1270	JQ314360	JQ314394
Megasporoporiella rhododendri	Dai 4226	JQ314356	JQ314392
Megasporoporiella subcavernulosa	Cui 9252	JQ780378	JQ780416
Megasporoporiella subcavernulosa	LWZ 20210920-16b	ON897901	ON885359
Melanoderma microcarpum	Dai 9811	HQ678173	HQ678175
Meruliopsis crassitunicata	CHWC 1506-46	LC427010
Meruliopsis faginea	LE F-334408	MW673659
Meruliopsis leptocystidiata	SFC:20160817-19	LC427011
Meruliopsis leptocystidiata	LWZ 20210918-36a	ON897902	ON885360
Meruliopsis nanlingensis	CLZhao 6974	OM955802
Meruliopsis nanlingensis	LWZ 20210918-37a	ON897903	ON885361
Meruliopsis parvispora	Wu 1209-58	LC427017
Meruliopsis pseudocystidiata	CLZhao 7682	OM955808
Meruliopsis taxicola	GC 1704-60	LC427028
Meruliopsis taxicola	LWZ 20210919-18b	ON897866	ON885328
Metulodontia nivea	NH 13108	AF506423
Microporus affinis	LE269654	KC503507	KC503509
Microporus xanthopus	Cui8242	JX290074	JX290071
Mycena abramsii	231a	JF908400
Mycena adscendens	Aronsen120803	KT900140
Mycena albiceps	MGW1504	KY744173	MF797661
Mycena alnetorum	CM14-RG2	KU295552
Mycena amicta	189f	JF908394
Mycena arcangeliana	252b	JF908401
Mycena caeruleogrisea	FFAAS 0001	MW051896	OL711662
Mycena caeruleomarginata	FFAAS 0357	OL711669	OL711664
Mycena chlorophos	ACL257	KJ206983
Mycena cinerella	Aronsen051014	KT900146
Mycena citrinomarginata	317h	JF908416
Mycena clavicularis	615i	JF908466
Mycena cyanorhiza	120b	JF908385
Mycena deeptha	DM334g	JX481737
Mycena diosma	KA13-1230	KR673698
Mycena entolomoides	HMJAU 43048	MG654736
Mycena filopes	KA12-1699	KR673631
Mycena galericulata	DM136-40516	OM212953
Mycena galericulata	LWZ 20201017-57	ON897904
Mycena illuminans	ACL161	KJ206975
Mycena leaiana	CNH03	MF686520
Mycena maculata	CBS:239.47	MH856234	MH867763
Mycena maculata	LWZ 20201014-33	ON897905	ON885362
Mycena meliigena	39d	JF908429
Mycena metata	313b	JF908412
Mycena olivaceomarginata	GG436-86	GU234119
Mycena pachyderma	979a	JF908491
Mycena pearsoniana	FCME25817	JN182198
Mycena pelianthina	CBH164	FN394548
Mycena plumbea	420526MF0010	MG719769
Mycena polygramma	439b	JF908433
Mycena pura	TENN65043	JN182202
Mycena purpureofusca	SL09-06	HQ604766
Mycena quiniaultensis	MICH 11521	MN809552
Mycena rosea	938a	JF908488
Mycena rubromarginata	407q	JF908430
Mycena seminau	ACL136	KF537250	KJ206952
Mycena seynesii	71l	JF908469
Mycena silvae-nigrae	515	JF908452
Mycena stylobates	455	JF908439
Mycena subcaerulea	TENN-F-051121	OL711671	OL711666
Mycena supina	128a	JF908388
Mycena tenax	p187i	EU669224
Mycena viridimarginata	104h	JF908378
Mycena vulgaris	447h	JF908435
Mycena zephirus	KA13-1265	KR673722
Mycenella bryophila	15730/NL-3570	JF908500	MK278407
Mycenella salicina	843/KR 7435	JF908497	DQ071720
Mycoacia fuscoatra	OMC1380	KY948754
Mycoacia fuscoatra	LWZ 20201011-24	ON897906	ON885363
Mycoacia livida	CLZhao 11192	MW742631
Mycoacia livida	LWZ 20201015-13	ON897907	ON885364
Mycoacia lutea	TNM:F31346	MZ636999
Mycoacia lutea	LWZ 20210919-30a	ON897908	ON885365
Mycoacia nothofagi	BP:106925	KX349908
Mycoacia uda	F26493	MZ317341
Mycobernardia incrustans	Duhem 3613	MW805860	MW805825
Mycopan scabripes	AMB 18737	OL839161	OL839176
Neofavolus suavissimus	ADD7	KP283501	KP283527
Obba rivulosa	Miettinen 8054	HQ659231
Obba valdiviana	Gates FF503	HQ659235
Oligoporus balsameus	Cui 9835	KX900916
Onnia kesiya	Dai 18415	MG397042
Palifer verecundus	KHL 12261	DQ873642
Panellus alpinus	Dai 23597	ON074661	ON074727
Panellus bambusicola	Dai 19899	MT363746
Panellus crassiporus	Dai 19963	ON074663	ON074728
Panellus longistipitatus	Dai 22065	ON074667	ON074731
Panellus minimus	PDD75430	DQ026258
Panellus minutissimus	Dai 22052	ON074669	ON074733
Panellus palmicola	Dai 19707	ON074671	ON074735
Panellus pusillus	Dai 20433	MZ801774	MZ914394
Panellus stipticus	TN 6157	AF289071
Panellus stipticus	LWZ 20201015-14	ON897913	ON885370
Panellus yunnanensis	Dai 20728	MT300504	MT300511
Panus fragilis	HHB-11042-Sp	KP135328	KP135233
Peniophora albobadia	CBS 329.66	MH858809	MH870448
Peniophora borbonica	He4597	MK588766	MK588806
Peniophora cinerea	CLZhao 11292	MW742675
Peniophora cinerea	LWZ 20210922-28a	ON897914	ON885371
Peniophora crassitunicata	He3814	MK588770	MK588810
Peniophora duplex	B1022	MN475153	MN475820
Peniophora eriksonii	Cui11871	MK588771	MK588811
Peniophora exima	B1012	MN475159	MN475826
Peniophora fasticata	CBS 942.96	MH862624
Peniophora fissilis	CBS 681.91	MH862298	MH873975
Peniophora gabonensis	CBS 673.91	MH862293
Peniophora gilbertsonii	CBS 360.95	MH862530	MH874165
Peniophora guadelupensis	CBS 715.91	MH862304	MH873977
Peniophora halimi	CBS 862.84	MH861843	MH873531
Peniophora incarnata	B1016	MN475156	MN475822
Peniophora junipericola	He2462	MK588773	MK588813
Peniophora laeta	CBS 256.56	MH857617	MH869165
Peniophora lilacea	CBS 337.66	MH858813	MH870452
Peniophora lycii	CBS 264.56	MH857624	MH869169
Peniophora malaiensis	He4870	MK588775	MK588815
Peniophora manshurica	He2956	MK588776	MK588816
Peniophora meridionalis	CBS 289.58	MH857789	MH869323
Peniophora molesta	CBS 676.91	MH862294	MH873973
Peniophora monticola	CBS 649.91	MH862289	MH873970
Peniophora ovalispora	CBS 653.91	MH862290	MH873971
Peniophora parvocystidiata	CBS 716.91	MH862305	MH873978
Peniophora piceae	B1010	MN475158	MN475825
Peniophora pilatiana	CBS 269.56	MH857627	MH869172
Peniophora pini	CBS 270.56	MH857628	MH869173
Peniophora pithya	CBS 275.56	MH857633	MH869178
Peniophora polygonia	He3668	MH669233	MH669237
Peniophora proxima	CBS 406.50	MH856686	MH868203
Peniophora pseudo-pini	B1025	MN475164	MN475830
Peniophora pseudoversicolor	CBS 338.66	MH858814	MH870453
Peniophora quercina	CBS 409.50	MH856689	MH868206
Peniophora reidii	CBS 397.83	MH861616	MH873334
Peniophora rufa	B1014	MN475165	MN475831
Peniophora rufomarginata	CBS 281.56	MH857639	MH869183
Peniophora septentrionalis	CBS 294.58	MH857791	MH869325
Peniophora simulans	CBS 875.84	MH861850	MH873538
Peniophora sp.	LWZ 20201014-32	ON897996
Peniophora subsalmonea	CBS 697.91	MH862303
Peniophora taiwanensis	Wu 9206 28	MK588793	MK588833
Peniophora tamaricicola	CBS 439.62	MH858204	MH869803
Peniophora versicolor	CBS 358.61	MH858082	MH869651
Peniophora violaceolivida	CBS 348.52	MH857077	MH868613
Peniophorella echinocystis	KHL 6284	DQ677494
Peniophorella fissurata	CLZhao 4539	MN864259
Peniophorella guttulifera	NH 12012	DQ647501
Peniophorella odontiiformis	TMIC 34389	DQ647496
Peniophorella pertenuis	NH 15115	DQ647487
Peniophorella pubera	NH 10380	DQ647504
Peniophorella pubera	LWZ 20201011-29	ON897917
Peniophorella rude	CLZhao 10419	MT247006
Peniophorella rude	LWZ 20210921-30b	ON897918	ON885375
Peniophorella subpraetermissa	SFC20180719-01	MK992844
Peniophorella subpraetermissa	LWZ 20210920-26a	ON897919	ON885376
Peniophorella yunnanensis	CLZhao 4810	MN864263
Perenniporia africana	Cui 8674	KF018119	KF018128
Perenniporia aridula	Dai 12398	JQ001855	JQ001847
Perenniporia bannaensis	Cui 8560	JQ291727	JQ291729
Perenniporia bostonensis	CLZhao 144	MG491283	MG491286
Perenniporia cinereofusca	Dai 9289	KF568893	KF568895
Perenniporia corticola	Cui 1248	HQ848472	HQ848482
Perenniporia ellipsospora	Cui 10284	KF018125	KF018133
Perenniporia hainaniana	Cui 6364	JQ861743	JQ861759
Perenniporia japonica	Cui 7047	HQ654097	HQ654111
Perenniporia koreana	KUC 200932	KJ156313	KJ156305
Perenniporia lacerata	Cui 7220	JX141448	JX141458
Perenniporia luteola	H 1308a	JX141456	JX141466
Perenniporia maackiae	Cui 8929	HQ654102	JF706338
Perenniporia macropora	Zhou 280	JQ861748	JQ861764
Perenniporia medulla-panis	Cui 3274	JN112792	JN112793
Perenniporia nanlingensis	Cui 7620	HQ848477	HQ848486
Perenniporia rhizomorpha	Dai 7248	JF706330	JF706348
Perenniporia russeimarginata	Yuan 1244	JQ861750	JQ861766
Perenniporia sp.	LWZ 20210918-7a	ON897922	ON885379
Perenniporia straminea	Cui 8718	HQ876600	JF706335
Perenniporia subadusta	Cui 8459	HQ876606	HQ654113
Perenniporia substraminea	Cui 10177	JQ001852	JQ001844
Perenniporia subtephropora	Dai 10962	JQ861752	JQ861768
Perenniporia tenuis	Wei 2783	JQ001858	JQ001848
Perenniporia tephropora	Cui 9029	HQ876601	JF706339
Perenniporia tibetica	Cui 9459	JF706327	JF706333
Perenniporia truncatospora	Cui 6987	JN048778	HQ654112
Perenniporia truncatospora	LWZ 20210922-15a	ON897921	ON885378
Phaeophlebiopsis caribbeana	HHB-6990	KP135415	KP135243
Phaeophlebiopsis himalayensis	He5736	MT386380	MT447412
Phaeophlebiopsis himalayensis	LWZ 20210921-8a	ON897923	ON885380
Phaeophlebiopsis ignerii	SC23-61	MK804360
Phaeophlebiopsis peniophoroides	FP-150577	KP135417	KP135273
Phaeophlebiopsis ravenelii	CBS:411.50	MH856691	MH868208
Phaeotremella eugeniae	LE 303429	MF076904	MF076941
Phaeotremella fagi	CBS 9964	DQ054534	DQ054535
Phaeotremella fimbriata	Niemelä 7897	MF076910	MF076927
Phaeotremella foliacea	Spirin 11170	MF076917	MF076934
Phaeotremella foliacea	LWZ 20201016-8	ON897924
Phaeotremella frondosa	Spirin 11204	MF076919	MF076936
Phaeotremella fuscosuccinea	Spirin 7337	MF076923	MF076940
Phaeotremella mycetophiloides	DSM5728	MF580587	LN870265
Phaeotremella roseotincta	Govorova w/n	KP986504	KP986539
Phanerochaete albida	He 4554	MT235655	MT248133
Phanerochaete alnea	KHL 12054	EU118653	EU118653
Phanerochaete arizonica	RLG-10248-Sp	KP135170	KP135239
Phanerochaete australis	He 6013	MT235656	MT248136
Phanerochaete australosanguinea	20098 Tell		MH233928
Phanerochaete bambucicola	He 3606	MT235657	MT248137
Phanerochaete brunnea	He 4192	MT235658	MT248138
Phanerochaete burdsallii	He 2066	MT235690	MT248177
Phanerochaete burtii	HHB-4618-Sp	KP135117	KP135241
Phanerochaete canobrunnea	He 5726	MT235659	MT248139
Phanerochaete canolutea	Wu 9211-105		GQ470641
Phanerochaete canolutea	LWZ 20210921-4a	ON897909	ON885366
Phanerochaete carnosa	He 5172	MT235660	MT248140
Phanerochaete chrysosporium	He 5778	MT235661	MT248141
Phanerochaete cinerea	He 5998		MT248171
Phanerochaete citrinosanguinea	He 4298	MT235691	MT248178
Phanerochaete concrescens	He 4657	MT235662	MT248142
Phanerochaete concrescens	LWZ 20210925-14b	ON897925	ON885381
Phanerochaete cumulodentata	He 2995	MT235664	MT248144
Phanerochaete cystidiata	He 4224	MT235665	MT248145
Phanerochaete deflectens	FCUG 2777		GQ470644
Phanerochaete ericina	HHB-2288	KP135167	KP135247
Phanerochaete fusca	Wu 1409-163	LC412099	LC412106
Phanerochaete hymenochaetoides	He 5988		MT248173
Phanerochaete incarnata	He 20120728-1	MT235669	MT248149
Phanerochaete inflata	Dai 10376	JX623929	JX644062
Phanerochaete laevis		KP676125	KP676125
Phanerochaete laevis	LWZ 20210919-16b	ON897926	ON885382
Phanerochaete leptocystidiata	He 5853	MT235685	MT248168
Phanerochaete livescens	He 5010	MT235671	MT248151
Phanerochaete magnoliae	He 3321	MT235672	MT248152
Phanerochaete metuloidea	He 2766	MT235682	MT248164
Phanerochaete minor	He 3988	MT235686	MT248170
Phanerochaete parmastoi	He 4570	MT235673	MT248153
Phanerochaete porostereoides	He 1902	KX212217	KX212221
Phanerochaete pseudomagnoliae	PP-25	KP135091	KP135250
Phanerochaete rhodella	FD-18	KP135187	KP135258
Phanerochaete robusta	Wu 1109-69	MF399409	MF399400
Phanerochaete sanguinea	HHB-7524	KP135101	KP135244
Phanerochaete sanguineocarnosa	FD-359	KP135122	KP135245
Phanerochaete sinensis	He 4660	MT235688	MT248175
Phanerochaete sordida	He 5400	MT235676	MT248157
Phanerochaete sordida	LWZ 20210919-38b	ON897927	ON885383
Phanerochaete stereoides	He 5824	MT235677	MT248158
Phanerochaete subceracea	FP-105974-R	KP135162	KP135255
Phanerochaete subrosea	He 2421	MT235687	MT248174
Phanerochaete taiwaniana	He 5269	MT235680	MT248161
Phanerochaete thailandica	2015_07	MF467737
Phanerochaete velutina	He 3079	MT235681	MT248162
Phanerochaete yunnanensis	He 2719	MT235683	MT248166
Phellinopsis asetosa	Dai 13553	KJ425524
Phellinus ellipsoideus	Cui 4270	JQ837948
Phellinus ferrugineovelutinus	Cui 10042	KC782527	KC782529
Phellinus uncisetus	MUCL 46231	GU461960
Phlebia acanthocystis	FP 150571	KY948767	KY948844
Phlebia acerina	FD 301	KP135378	KP135378
Phlebia acerina	LWZ 20210921-20a	ON897929	ON885385
Phlebia aurea	DLL 2011263	KJ140747	KJ140747
Phlebia brevispora	HHB 7030	KP135387
Phlebia centrifuga	HHB 9239	KP135380	KP135380
Phlebia chrysocreas	HHB 6333	KP135358	KP135358
Phlebia floridensis	HHB 9905	KP135383	KP135383
Phlebia fuscoatra	HHB 10782	KP135364	KP135364
Phlebia fuscotuberculata	CLZhao 10227	MT020759	MT020737
Phlebia hydnoidea	HHB 1993	KY948778	KY948778
Phlebia lindtneri	GB 501	KY948772	KY948772
Phlebia livida	FCUG 2189	AF141624	AF141624
Phlebia ludoviciana	FD 427	KP135342
Phlebia nantahaliensis	HHB 2816	KY948777	KY948777
Phlebia nothofagi	HHB 4273	KP135369	KP135369
Phlebia radiata	UBCF 19726	HQ604797	HQ604797
Phlebia rufa	HHB 14924	KP135374	KP135374
Phlebia setulosa	HHB 6891	KP135382	KP135382
Phlebia subochracea	HHB 8715	KY948770
Phlebia subserialis	FCUG 1434	AF141631	AF141631
Phlebia tomentopileata	CLZhao 5833	MT020761	MT020739
Phlebia tongxiniana	CLZhao 2255	MT020773	MT020751
Phlebia tremellosa	FD-323		KP135231
Phlebia tremellosa	LWZ 20201015-5		ON885386
Phlebia uda	FP 101544	KP135361
Phlebiopsis albescens	He 5805	MT452526
Phlebiopsis amethystea	URM 93248	MK993644	MK993638
Phlebiopsis brunnea	He 5822	MT452527	MT447451
Phlebiopsis brunneocystidiata	Chen 666	MT561707	GQ470640
Phlebiopsis castanea	Spirin-5295	KX752610	KX752610
Phlebiopsis castanea	LWZ 20201015-4		ON885387
Phlebiopsis crassa	He 3349	MT509429
Phlebiopsis crassa	LWZ 20201017-9	ON897930	ON885388
Phlebiopsis cylindrospora	He 5932	MT386403	MT447444
Phlebiopsis darjeelingensis	He 3874	MT386382	MT447418
Phlebiopsis flavidoalba	FD-263	KP135402	KP135271
Phlebiopsis friesii	He 5722	MT452528	MT447413
Phlebiopsis gigantea	He 5290	MT386381	MT447416
Phlebiopsis gigantea	LWZ 20210924-33a	ON897931	ON885389
Phlebiopsis griseofuscescens	He 5734	MT561708	MT598032
Phlebiopsis laxa	Wu 9311-17	MT561710	GQ470649
Phlebiopsis magnicystidiata	He 5648	MT386377	MT447409
Phlebiopsis membranacea	He 3842	MT386400	MT447440
Phlebiopsis pilatii	He 5114	MT386385	MT447421
Phlebiopsis sinensis	He 4295	MT386395	MT447433
Phlebiopsis yunnanensis	He 2623	MT386387	MT447423
Phloeomana clavata	PRM 935560	LT671447	LT671447
Phloeomana speirea	AMB 18773	OL839158
Pholiota brunnescens	ET22	MN209733
Pholiota chocenensis	PRM:895066	HG007985
Pholiota gallica	PRM:933233	LN889968
Pholiota highlandensis	VL292	JF440578
Pholiota lenta	KA15-0772	MT626083
Pholiota limonella	KUC20130923-06	KM496470
Pholiota limonella	LWZ 20201011-16	ON897933	ON885391
Pholiota lubrica	PRM:857179	HG007984
Pholiota microspora	NIBRFG0000103779	MT626085
Pholiota multicingulata	KA14-0784	MT626080
Pholiota spumosa	PRM:885615	HG007982
Pholiota squarrosa	KA13-1508	MT626079
Pholiota terrestris	KA15-0175	MT626081
Pholiota virescentifolia	TENN 020591	NR119911
Phyllotopsis nidulans	IO.14.196 (S)		MT232308
Phyllotopsis nidulans	LWZ 20201015-24	ON897934	ON885392
Physalacria bambusae	CBS712.83	DQ097367	DQ097349
Physalacria infata	BD347		DQ284915
Physisporinus subcrocatus	Dai 15917	KY131870	KY131926
Physisporinus tibeticus	Cui 9588	KY131873	KY131929
Pilcaturopsis crispa	AFTOL-1924	DQ494686	DQ470820
Piloderma bicolor	BS1710030	LR694205	LR694183
Piloderma byssinum	GB0121002	LR694206	LR694184
Piloderma croceum	MR00338	LR694207	LR694185
Piloderma fallax	S-12	GU187535	GU187591
Piloderma lanatum	JS 22149	DQ469288	DQ469288
Piloderma olivaceum	BS1710031	LR694208	LR694186
Piptoporellus baudonii	Tibuhwa 09.2018	MT447066	MT447069
Piptoporellus hainanensis	Dai 13714	KR605806	KR605745
Piptoporellus soloniensis	Cui 11386	KR605802	KR605741
Piptoporellus soloniensis	LWZ 20210921-36a		ON885394
Piptoporellus triqueter	Dai 13121	KR605807	KR605746
Pleurella ardesiaca	ICMP 20518	MH380192	MH380192
Pleurella microspora	AMB 18917	OL839173	OL839186
Pleurocybella porrigens	JFA 12544 (WTU)	MT232355	MT232309
Pleurotopsis longinqua	RV95/473		AF042604
Pleurotus abieticola	6554	AY450348
Pleurotus agaves	CP-194	GU722262
Pleurotus australis	VT1953	AY315758
Pleurotus calyptratus	TENN57451	AY450338
Pleurotus citrinopileatus	P68	KY962484
Pleurotus columbinus	P137	MG282476
Pleurotus columbinus	LWZ 20201016-21	ON897935	ON885395
Pleurotus cornucopiae	TENN55191	AY450341
Pleurotus cystidiosus	D419	AY315774
Pleurotus djamor	CBE 12	JX625130
Pleurotus dryinus	CBS 44977	EU424291
Pleurotus eous	SR624-PE	KY214257
Pleurotus eryngii	LGAMP63	HM998811
Pleurotus euosmus	CCRC36212	AY265826
Pleurotus fuscosquamulosus	LGAMP50	AY315789
Pleurotus giganteus	MFLU14-0638	KP135560
Pleurotus levis	TENN 58298	AF345662
Pleurotus nebrodensis	UPA28	HM998818
Pleurotus opuntiae	SAF 250	MH620770
Pleurotus placentodes	HKAS51745	KR827693
Pleurotus populinus	TENN F-59144	KP026249
Pleurotus pulmonarius	TENN F-60548	KP026250
Pleurotus pulmonarius	LWZ 20201017-46	ON897936	ON885396
Pleurotus purpureo-olivaceus	PDD 91612	GQ411512
Pleurotus rickii	SP445788	KF280341
Pleurotus tuber-regium	RV95/175.1	AF109965
Plicaturopsis crispa	LWZ 20201017-11	ON897938	ON885398
Plioderma sp.	LWZ 20210919-39b	ON897998
Podofomes trogii	SPG3778	MT216864
Podoserpula pusio	RH9929	KP191968	KP191769
Polyozellus multiplex	AFTOL-ID 677	DQ411528
Polyporus megasporoporus	Yuan 3880	JQ314377	JQ314395
Polyporus squamosus	AFTOL-ID 704	DQ267123	AY629320
polyporus tricholoma	TENN56503	AB478884
Polyporus tuberaster	Dai 12462	KU507580	KU507582
Poriodontia sp.	LWZ 20210920-25b		ON885458
Poriodontia subvinosa	Dai 11781	KT203306	KT203327
porodisculus pendulus	CFMR:4712	KX065960
Porostereum spadiceum	CBS 476.48	MH856440	MH867985
Porostereum spadiceum	LWZ 20201011-8	ON897939
Porpomyces mucidus	Dai 12692	KT157833	KT157838
Postia alni	Cui 10094	KF699116
Postia amurensis	Dai 903	KX900901	KX900971
Postia balsamea	JV 8609-9	JF950570
Postia caesia	K(M) 31967	AY599567
Postia carbophila	MR 10758	JX090114
Postia dissecta	CIEFAP 328	JX090106
Postia duplicata	Cui 10366	KF699124
Postia fragilis	Cui 10088	KF699120
Postia guttulata	Cui 10028	KF727433
Postia hibernica	Cui 8248	KF699126
Postia hirsuta	Cui 11237	KJ684970	KJ684984
Postia hirsuta	LWZ 20210918-19a	ON897940
Postia lactea	Cui 12141	KX900892	KX900962
Postia lateritia	KUO 021153-1	JF950567
Postia leucomallella	Cui 9599	KF699122
Postia lowei	X1373	KC595941
Postia pelliculosa	MR 10671	JX090101
Postia pileata	Cui 5721	KF699127
Postia placenta	JV 0108/98	JN592501
Postia punctata	MR 11100	JX090112
Postia rennyi	MR 10497	JX090117
Postia sericeomollis	DLL 2009-097	JQ673065
Postia sp.	LWZ 20201016-7	ON897971	ON885431
Postia stiptica	BRFM 1151	JX082382
Postia venata	MR 12368	JX090113
Postia zebra	Dai 7131	KF727430
Pseudofavolus cucullatus	WD 2157	AB587637	AB368114
pseudofibroporia citrinella	He 20120721-15	KU550477
Pseudolagarobasidium acaciicola	CBS 115543	DQ517883
Pseudolagarobasidium baiyunshanense	Han 405	MT428549	MT428547
Pseudospongipellis delectans	OSM F925	HQ728296	HQ729006
Pseudospongipellis litschaueri	Dai 20900	OM971906	OM971891
Pseudowrightoporia crassihypha	Cui 9073	KM107871	KM107890
Pseudowrightoporia cylindrospora	PRM915962	GU594161	KJ807078
Pseudowrightoporia dominicana	JBSD 127410	MH137042	MH137043
Pseudowrightoporia gillesii	Ipulet F 1049	KM107898
Pseudowrightoporia hamata	Dai 10007	KM107870	KM107889
Pseudowrightoporia japonica	Li 1141	MN688689	MN688682
Pseudowrightoporia japonica	LWZ 20210923-17a	ON897941	ON885399
Pseudowrightoporia oblongispora	Yuan 6106	KM107867	KM107886
Pterulicium gracile	IO.14.142 (S)	MT232356	MT232310
Punctularia atropurpurascens	WEI 17-662	MW570883	MW570888
Punctularia bambusicola	CLZhao 9098	MW559983	MW559985
Punctularia bambusicola	LWZ 20210922-4a	ON897942	ON885400
Punctularia strigosozonata	HHB-11897-sp	DQ398958	AF518642
Punctulariopsis efibulata	Burdsall 8824	KR494276	KR494277
Punctulariopsis obducens	Ryvarden 28131	HM046918	HM046933
Punctulariopsis subglobispora	Hallenberg 12761	HM046917	HM046932
Pyrofomes demidoffii	MUCL 41034	FJ411105	FJ393873
Radulomyces confluens	Cui 5977	KU535661	KU535669
Radulomyces confluens	LWZ 20210921-17a	ON897944	ON885402
Radulomyces copelandii	K(M) 173275	MK953391	MK953465
Radulomyces licentii	Dai 15061	KU535664	KU535672
Radulomyces molaris	G1144		MK278542
Radulomyces paumanokensis	110116MFBPC472	MW488358
Radulomyces paumanokensis	LWZ 20201014-10	ON897946	ON885404
Radulomyces rickii	G1066		MK278543
Radulotubus resupinatus	Cui 8383	KU535660	KU535668
Rectipilus fasciculatus	GEL4485		AJ406539
Rectipilus idahoensis	PB313/RA	AY571057	AY571020
Resinicium austroasianum	LWZ 20171014-3	MW414503
Resinicium bicolor	O.Miettinen 14049	MF319079
Resinicium confertum	FP-102863	DQ826538
Resinicium friabile	FP-102983	DQ826545
Resinicium friabile	LWZ 20210923-23a	ON063692	ON427362
Resinicium grandisporum	GGGUY13-008	KY995325
Resinicium lateastrocystidium	LWZ 20180414-13	MW414508
Resinicium monticola	FP-150360	DQ826552
Resinicium mutabile	FP-102989	DQ826556
Resinicium rimulosum	FP-150328	DQ826546
Resinicium saccharicola	FP-102754	DQ826547
Resinicium tenue	FP-150354	DQ826539
Rhodofomes cajanderi	Cui 9879	KC507157	KC507167
Rhodofomes carneus	O 15519	KC507155	KC507165
Rhodofomes incarnatus	Cui 10348	KC844848	KC844853
Rhodofomes incarnatus	LWZ 20201012-32	ON897947	ON885405
Rhodofomes rosea	Cui 10520	KC507162	KC507172
Rhodofomes subfeei	Cui 9229	KR605789	KR605728
Rhodotus asperior	HKAS 56754	NR_154396	NG_059484
Rhodotus asperior	HKAS 56754	NR_154396	NG_059484
Rhodotus palmatus	STMA14334	MK287617	MK287618
Rhodotus palmatus	STMA14334	MK287617	MK287618
Rigidoporus corticola	Dai 8895	KY131875	KY131931
Rigidoporus cuneatus	Dai 7339	KT203294	KT203315
Rigidoporus cuneatus	LWZ 20210918-9b	ON897910	ON885367
Rigidoporus ginkgonis	Cui 5555	KT203295	KT203316
Rigidoporus ginkgonis	LWZ 20210922-12a	ON897911	ON885368
Rigidoporus macroporus	Dai 4146	KY131880	KY131937
Rigidoporus microporus	ED 310	KJ559458	KJ559523
Rigidoporus obducens	Dai 6451	KY131884	KY131941
Rigidoporus obducens	LWZ 20210923-7a	ON897912	ON885369
Rigidoporus philadelphi	Wei 1629	KY131886	KY131943
Rigidoporus piceicola	Dai 5033	KT203301	KT203322
Rigidoporus populinus	Dai 12664	KT203303	KT203324
Rigidoporus submicroporus	Cui 12235	KY131888	KY131945
Rigidoporus subpopulinus	Cui 2240	KY131889	KY131946
Rigidoporus ulmarius	Cui 4195	KY131890	KY131947
Schizophyllum amplum	FCUG 1803	AF141873	AF141873
Schizophyllum commune	BL1	MT466518
Schizophyllum commune	LWZ 20201017-28	ON897948	ON885406
Schizophyllum fasciatum	CBS 267.60	L43385
Schizophyllum leprieurii	ROBLEDO 1313	KM098065	KM098066
Schizophyllum umbrinum	CN17	MW575873
Sclerotium complanatum	Microf. Exs. No. 49 (UPS)		MT234400
Scytinostroma aluta	CBS 762.81	MH861482
Scytinostroma caudisporum	CBS 746.86	MH862030
Scytinostroma crispulum	CBS 716.86	MH862013
Scytinostroma decidens	CBS 714.86	MH862011
Scytinostroma duriusculum	CBS 757.81	MH861477
Scytinostroma hemidichophyticum	CBS 702.84	MH861818
Scytinostroma jacksonii	NH 6626	AF506467
Scytinostroma mediterraneense	CBS 764.86	MH862045
Scytinostroma microspermum	CBS 238.87	MH862070
Scytinostroma ochroleucum	CBS 767.86	MH862048
Scytinostroma odoratum	KHL 8546	AF506469
Scytinostroma phaeosarcum	CBS 728.81	MH861463
Scytinostroma portentosum	CBS 503.48	MH856447
Scytinostroma pseudopraestans	CBS 737.91	MH862322
Scytinostroma quintasianum	CBS 749.86	MH862031
Scytinostroma renisporum	CBS 771.86	MH862051
Scytinostroma renisporum	LWZ 20210924-6a	ON898000	ON885459
Scytinostroma yunnanense	CLZhao 10758	MT611445
Scytinotus ringens	Marson 30-Sep-2014	KY007610	KY007610
Sebipora aquosa	Miettinen 8680	HQ659240
Serpulomyces borealis	L-8014	GU187512	GU187570
Sirobasidium apiculatum	TNS-F-66691	LC203425	LC203426
Sirobasidium intermedium	CBS 7805	AF444330	AF075492
Sirobasidium japonicum	TNS-F-66692	LC203420	LC016573
Sirobasidium magnum	TWF 58	AF444314	AF075475
Sirobasidium magnum	LWZ 20201016-17	ON897949
Skeletocutis amorpha	Miettinen 11038	FN907913	FN907913
Skeletocutis brevispora	Otto Miettinen X3772	MF685348
Skeletocutis chrysella	FD-305	KP135310	KP135286
Skeletocutis cummata	Otto Miettinen X2330	MF075129
Skeletocutis diluta	JV 100861	JF692198	JF692198
Skeletocutis exilis	Otto Miettinen X3960	MF685359
Skeletocutis friata	LE-BIN 2226	OL839217
Skeletocutis friata	LWZ 20201017-14	ON897970	ON885430
Skeletocutis futilis	Otto Miettinen X2346	KY953095
Skeletocutis ipuletii	Otto Miettinen X292	KY953051
Skeletocutis kuehneri	CLZhao 11198	MW742653
Skeletocutis lepida	Otto Miettinen X2990	MF075130
Skeletocutis lepida	LWZ 20210919-31a	ON897950	ON885407
Skeletocutis mopanshanensis	CLZhao 1152	MF924720	MF924722
Skeletocutis mopanshanensis	LWZ 20201011-23	ON897951	ON885408
Skeletocutis nemoralis	Otto Miettinen X3729	MF075134
Skeletocutis nivea	ES 2008	JX109858	JX109858
Skeletocutis ochroalba	JK 1208/8	KF840389
Skeletocutis portcrosensis	LY 3493	FJ496689	FJ496689
Skeletocutis pseudo-odora	CLZhao 7258	OM955778
Skeletocutis semipileata	iNaturalist # 23811134	ON245261
Skeletocutis subalbomarginata	Dai 19593	MN908953	MN905044
Skeletocutis unguina	Otto Miettinen X3651	KY953083
Skeletocutis vietnamensis	Dai18378	MG893205	MN905062
Skeletocutis yuchengii	Otto Miettinen X1562	KY953061
Skeletocutis yunnanensis	Dai 15709	KU950434	KU950436
Skvortzovia dabieshanensis	LWZ 20201014-18	MW414513
Skvortzovia dabieshanensis	LWZ 20210925-1a	ON897953	ON885411
Skvortzovia furfuracea	KHL 11738	DQ873648
Skvortzovia furfurella	KHL 10180	DQ873649
Skvortzovia georgica	KHL 12019	DQ873645
Skvortzovia pinicola	LWZ 20180921-6	MW414515
Skvortzovia pinicola	LWZ 20201013-15	ON897955	ON885413
Skvortzovia qilianensis	LWZ 20180904-16	MW414518
Skvortzoviella lenis	LWZ 20180921-7	MW414521
Skvortzoviella lenis	LWZ 20210919-37a	ON063697	ON063897
Spongiporus leucospongia	0709-123	KX900918
Steccherinum amapaense	M245	KY977406	KY977405
Steccherinum autumnale	Spirin 2957	JN710549	JN710549
Steccherinum bourdotii	Saarenoksa 10195	JN710584	JN710584
Steccherinum bourdotii	LWZ 20210920-4b	ON897956	ON885414
Steccherinum ciliolatum	Yuan528		JX872509
Steccherinum ciliolatum	LWZ 20201016-10		ON885415
Steccherinum collabens	KHL 11848	JN710552	JN710552
Steccherinum fimbriatella	Miettinen 2091	JN710555	JN710555
Steccherinum formosanum	TFRI 652	EU232184	EU232268
Steccherinum fragile	Dai 20479	MW364628	MW364626
Steccherinum lacerum	Niemela 8246	JN710557	JN710557
Steccherinum nitidum	MT 33/12	KY174989	KY174989
Steccherinum ochraceum	LE-BIN 4138	MK795069
Steccherinum ochraceum	LWZ 20210923-19a	ON897957	ON885416
Steccherinum pseudozilingianum	Kulju 1004	JN710561	JN710561
Steccherinum sp.	LWZ 20210923-18b	ON898002	ON885461
Steccherinum subcollabens	Dai 19345	MN871759	MN877772
Steccherinum tenue	KHL 12316	JN710598	JN710598
Steccherinum tenuispinum	Miettinen 8065, 2	JN710599	JN710599
Steccherinum tenuissimum	CLZhao 21710	ON248195
Steccherinum tenuissimum	LWZ 20210923-3a	ON897958	ON885417
Stereum complicatum	He 2234	KU559368
Stereum hirsutum	NBRC 6520	AB733150	AB733325
Stereum hirsutum	LWZ 20201012-1	ON897959	ON885418
Stereum ostrea	He 2067	KU559366
Stereum sanguinolentum	CLZhao 850	MT214899
Stereum sanguinolentum	LWZ 20210918-4a	ON897961	ON885420
Stereum spectabile	275-597	AB509853
Stropharia acanthostipitata	JBSD 127401	MF882992
Stropharia aeruginosa	22865	MW492534
Stropharia aeruginosa	LWZ 20201011-48	ON897962	ON885421
Stropharia ambigua	MG2020-01	MT196076
Stropharia caerulea	BJTC FM1512	MZ577579
Stropharia coronilla	AG2041	MT908250
Stropharia hardii	PBM4099	MW821365
Stropharia jilinensis		JF961347
Stropharia lignicola	T17	MW492530
Stropharia mammillata	CBS:535.50	MH856748
Stropharia melanosperma	iNaturalist # 91080138	OM972388
Stropharia rugosoannulata	BJTC FM1215	MZ577596
Stropharia semiglobata	QHU20230	OM970937
Stropharia sp.	LWZ 20210918-20b	ON897932	ON885390
Terana coerulea	CBS 163.56	MH857560	MH869102
Terana coerulea	LWZ 20201012-46	ON897963	ON885422
Thelephora ganbajun	ZRL 20151295	LT716082
Tomophagus colossus	TC-02 (TNM)	KJ143923
Trametes aesculi	HHB4626sp	JN164950
Trametes betulina	HHB9942sp	JN164983	JN164794
Trametes cingulata	OAB0114	MK736971	MK736950
Trametes cinnabarina	Dai 14386	KX880629	KX880667
Trametes coccinea	Cui-7096	KC848330	KC848414
Trametes conchifer	FP106793sp	JN164924	JN164797
Trametes cubensis	TJV93_213sp	JN164923	JN164798
Trametes ectypa	FP106037T	JN164929	JN164803
Trametes flavida	OAB0047	MK736966	MK736946
Trametes gibbosa	DMC815	KC589144	KC589164
Trametes hirsuta	WZ-126	MN856272
Trametes hirsuta	LWZ 20210925-13a	ON897964	ON885423
Trametes junipericola	145295(O)	KC017758	KC017763
Trametes lactinea	DMC346	KC589126	KC589152
Trametes ljubarskyi	Wei1653	KC848332	KC848416
Trametes maxima	OH189sp	JN164957	JN164804
Trametes membranacea	PRSC82	JN164945	JN164805
Trametes menziesii	Dai6782	KC848289	KC848374
Trametes meyenii	CBS:453.76	MH860991	MH872762
Trametes ochracea	HHB13445sp	JN164954	JN164812
Trametes palisotii	DMC360	KC589139	KC589160
Trametes parvispora	OAB0022	MK736989	MK736964
Trametes pavonia	FP103050sp	JN164958	JN164806
Trametes polyzona	OAB0092	MK736984	MK736959
Trametes pubescens	FP101414sp	JN164963	JN164811
Trametes punicea	BCC27595	FJ372686	FJ372708
Trametes rependa	M0138339	KF573029
Trametes sanguinea	OAB0088	MK736969	MK736949
Trametes socotrana	OAB0131	MK736987	MK736962
Trametes strumosa	B-E-5B-1	OL471309
Trametes strumosa	LWZ 20210924-16a	ON897965	ON885424
Trametes suaveolens	FP102529sp	JN164966	JN164807
Trametes versicolor	FP135156sp	JN164919	JN164809
Trametes versicolor	LWZ 20210924-8b	ON897966	ON885425
Trametes villosa	FP71974R	JN164969	JN164810
Trechispora alnicola	AFTOL-ID 665	DQ411529	AY635768
Trechispora araneosa	KHL 8570	AF347084	AF347084
Trechispora bambusicola	LWZ 20191107-5	OM523406	OM339228
Trechispora bispora	CBS 142.63	MH858241	MH869842
Trechispora candidissima	Dai 7092	OM523407	OM339229
Trechispora caucasica	O-F-253764	UDB038261
Trechispora caulocystidiata	FLOR 56314	MK458772
Trechispora chaibuxiensis	He 5072	OM523408	OM339230
Trechispora chartacea	FLOR 56185	MK458775
Trechispora cohaerens	TUF115568	UDB016421
Trechispora confinis	KHL 11064	AF347081	AF347081
Trechispora confinis	LWZ 20210920-23b	OM523414	OM339235
Trechispora constricta	He 5899	OM523417	OM339236
Trechispora constricta	LWZ 20210924-30a	OM523418	OM339237
Trechispora copiosa	AMO453	MN701018	MN687975
Trechispora crystallina	LWZ 20170729-2	OM523419	OM339238
Trechispora cyatheae	FR 0219446	UDB024020	UDB024021
Trechispora damansaraensis	He 6415	OM523421	OM339240
Trechispora dealbata	FLOR 56182	MK458776
Trechispora dentata	Dai 15277	OM523505
Trechispora dimitiella	Dai 17772	OM523450
Trechispora echinocristallina	FR 0219445	UDB024018	UDB024019
Trechispora echinospora	E09/60-06	JX392847	JX392848
Trechispora farinacea	TUB 011825	EU909231	EU909231
Trechispora fimbriata	CLZhao 4154	MW544023	MW520173
Trechispora fissurata	CLZhao 4571	MW544027	MW520177
Trechispora foetida	FLOR 56315	MK458769
Trechispora fragilis	Dai 20535	OK298494	OK298950
Trechispora gelatinosa	AMO1139	MN701021	MN687978
Trechispora gracilis	LWZ 20170814-17	OM523435	OM339253
Trechispora gracilis	LWZ 20210919-9a	OM523437	OM339255
Trechispora havencampii	SFSU DED8300	NR154418	NG059993
Trechispora hondurensis	HONDURAS19-F016a	MT571523	MT636540
Trechispora hymenocystis	KHL 8795	AF347090	AF347090
Trechispora incisa	EH 24/98	AF347085	AF347085
Trechispora invisitata	UC2022935	KP814182
Trechispora kavinioides	KGN 981002	AF347086	AF347086
Trechispora laevis	TUF115551	UDB016406
Trechispora laevispora	Dai 21655	OK298495	OM108710
Trechispora larssonii	He 5450	OM523441	OM339258
Trechispora latehypha	LWZ 20170611-16	OM523447	OM339263
Trechispora malayana	Dai 17876	OM523452	OM339265
Trechispora mellina	URM85756		MH280000
Trechispora microspora	O-F-253725	UDB038247
Trechispora minispora	AM170	MK328885	MK328894
Trechispora mollis	URM 85885		MT423667
Trechispora mollusca	DLL2010-077	JQ673209
Trechispora nivea	MA-Fungi 74044	JX392832	JX392833
Trechispora pallescens	FLOR 56184	MK458767
Trechispora papillosa	AMO713	MN701022	MN687979
Trechispora regularis	KHL 10881	AF347087	AF347087
Trechispora rigida	URM 85754	MT406381	MH279999
Trechispora robusta	FLOR 56179	MK458770
Trechispora scaber	FLOR 56189	MK458773
Trechispora sinensis	Wei 7909	OM523489	OM339297
Trechispora sinensis	LWZ 20210923-15b	OM523484	OM339292
Trechispora sp.1	LWZ 20210918-10a	OM523529	OM339332
Trechispora sp.2	LWZ 20210921-7a	OM523530	OM339333
Trechispora stevensonii	MA-Fungi 70645	JX392843	JX392844
Trechispora subfissurata	He 3907	OM523490	OM339298
Trechispora subhymenocystis	LWZ 20190818-29b	OM523492	OM339299
Trechispora subsinensis	LWZ 20190611-9	OM523497	OM339304
Trechispora subsphaerospora	KHL 8511	AF347080	AF347080
Trechispora taiwanensis	He 4571	OM523498	OM339305
Trechispora termitophila	AMO893	MN701026	MN687984
Trechispora thailandica	He 4101	OM523499	OM339307
Trechispora thelephora	UTC 252606		HM104485
Trechispora torrendii	URM85886	MK515148	MH280004
Trechispora tropica	LWZ 20171015-22	OM523504	OM339312
Tremella basidiomaticola	CGMCC 2.5724	MH712820
Tremella brasiliensis	CBS 8231	JN053465
Tremella cerebriformis	VLA M-11693	KP986538
Tremella cheejenii	GX20172598	MH712825
Tremella dysenterica	LE 303447	KP986509
Tremella erythrina	GX20170141	MH712827
Tremella fibulifera	GX20172028	MH712829
Tremella flava	ZRL20180156	MH712835
Tremella fuciformis	CCJ 1531	AF042254
Tremella globispora	CBS 6972	AF444432
Tremella laurisilvae	Koschatzky s.n.	JN053467
Tremella lloydiae-candidae	VLA M-11702	KP986536
Tremella mesenterica	CBS 6973	AF444433
Tremella resupinata	CCJ 1458	AF042421
Tremella salmonea	GX20172637	MH712851
Tremella samoensis	LE 262897	KP986511
Tremella sp.	LWZ 20201011-27	ON898003	ON885462
Tremella taiwanensis	CCJ 1151	AF042412
Tremella tropica	CBS 8483	KY105697
Tremella yokohamensis	JCM 16989	HM222926
Trichaptum abietinum	CLZhao 4357	MK343682
Trichaptum abietinum	LWZ 20210924-7a	ON897967	ON885427
Trichaptum agricola	JV 1407/97	MF380993
Trichaptum byssogenum	JV 0904/94	MF381012
Trichaptum confertum	JV/ 1504/32	MF380990
Trichaptum fissile	MTK13	MK973088
Trichaptum fumosoavellaneum	JV 1607/79-J	MF381021
Trichaptum fuscoviolaceum	V. Haikonen 25849	MF319119
Trichaptum fuscoviolaceum	LWZ 20210920-21b	ON897968	ON885428
Trichaptum griseofuscum	JV 0904/66-J	MF381009
Trichaptum perrottetii	JV 1012/2-J	MF381011
Trichaptum resacarium	JV 1109/57	MF381017
Trichaptum sector	RP 63	KP859296
Trichaptum subchartaceum	JV0509/146	MF381010
Truncospora arizonica	JV 1209/21	KJ410695
Truncospora atlantica	BRFM 1192	GU731569
Truncospora detrita	MUCL 42649	FJ411099
Truncospora floridana	JV 1008/78	KJ410704
Truncospora macrospora	Yuan 3777	JX941574
Truncospora mexicana	JV 110983-1	KJ410708
Truncospora ochroleuca	Dai 11809	JX941580
Truncospora ochroleuca	LWZ 20210921-30a	ON897969	ON885429
Truncospora ohiensis	JV1208/21	KJ410692
Truncospora tropicalis	JV 1008/45-1	KJ410702
Truncospora wisconsinensis	CLZ 005	KP768408
Ttrametes ochracea	HHB 13445sp	JN164954	JN164812
Tubulicium raphidisporum	He 3191	OM523534	OM339334
Tubulicrinis angustus	109638	UDB 031055
Tubulicrinis australis	MA 88838	KX017591	KX017591
Tubulicrinis calothrix	D15_20	OL436886
Tubulicrinis calothrix	LWZ 20210919-1b	ON063704	ON063904
Tubulicrinis chaetophorus	UC 2023055	KP814255	KP814255
Tubulicrinis glebulosus	UC 2023160	KP814394	KP814394
Tubulicrinis globisporus	3156b	DQ873655	DQ873655
Tubulicrinis gracillimus	PDD 95851	HQ533047	HQ533047
Tubulicrinis hirtellus	2040b	DQ873657	DQ873657
Tubulicrinis inornatus	1601b	DQ873659	DQ873659
Tubulicrinis martinicensis	LIP 12206	NR163282
Tubulicrinis medius	109678	UDB031112
Tubulicrinis sp.	LWZ 20210919-1a		ON885463
Tubulicrinis subulatus	UC 2022996	KP814455	KP814455
Tubulicrinis xantha	CLZhao 2868	MT153874	MT153881
Tubulicrinis yunnanensis	CLZhao 2633	MT153877	MT153884
Typhula phacorrhiza	IO.14.200 (S)	MT232363	MT232314
Tyromyces chioneus	FD-4	KP135311	KP135291
Vanderbylia cinnamomea	CLZhao 8959	MT372779	MT372789
Vanderbylia fraxinea	Cui 7154	HQ654095	HQ654110
Vanderbylia robiniophila	Cui 5644	HQ876609	JF706342
Vanderbylia vicina	MUCL 44779	FJ411095	FJ393862
Vitreoporus dichrous	LE-BIN 3131	OL840645
Vitreoporus dichrous	LWZ 20210919-17a	ON897973	ON885433
Vuilleminia alni	CBS:356.95		MH874163
Vuilleminia comedens	T-583	HM046880	AF518666
Vuilleminia comedens	LWZ 20210919-40b	ON897974	ON885435
Vuilleminia coryli	Parmasto 54999	JN387996	JN388005
Vuilleminia cystidiata	KUC20131022-26	KJ668433	KJ668285
Vuilleminia erastii	DAOM 199025	JN387998	JN388007
Vuilleminia macrospora	Duhem 4860	JX892940	JX892941
Vuilleminia megalospora	Ryvarden 43185	HM046887	HM046926
Vuilleminia pseudocystidiata	Boidin 14838	HM046888	HM046928
Waitea circinata	AFTOL-ID 1129	DQ356414	AY885164
Wrightoporiopsis amylohypha	Yuan 3579	KM107877	KM107896
Wrightoporiopsis bennis	Cui 8506	KJ807067	KJ807075
Xenasmatella ardosiaca	KHL 12928	EU118658
Xenasmatella ardosiaca	LWZ 20210922-22b	ON898614
Xenasmatella christiansenii	TASM YG-G36	MT526342
Xenasmatella gossypina	CLZhao 8233	MW545957
Xenasmatella rhizomorpha	CLZhao 9170	MT832955
Xenasmatella roseobubalina	Dai 20506	OM855607
Xenasmatella tenuis	CLZhao 4528	MT832960
Xenasmatella vaga	KHL 11065	EU118660
Xenasmatella wuliangshanensis	CLZhao 4080	MW545962
Xenasmatella xinpingensis	CLZhao 2216	MT832961
Xeromphalina campanella	TFB14487	KP835678	KM011910
Xylobolus austrosinensis	Chen1789	MT274554
Xylobolus brasiliensis	BDNA2267	MK491189
Xylobolus frustulatus	CBS271.28	MH855009
Xylobolus subpileatus	CBS415.34	MH855590
Xylodon acystidiatus	LWZ 20180514-9	MT319474	MT319211
Xylodon apacheriensis	Wu 0910-58	KX857797
Xylodon asper	CLZhao 1100	MH114920
Xylodon asper	LWZ 20210918-38a	ON897976	ON885437
Xylodon astrocystidiatus	Wu 9211-71	JN129972
Xylodon attenuatus	Spirin 8775	MH324476
Xylodon australis	LWZ 20180509-8	MT319503	MT319248
Xylodon bambusinus	CLZhao 9174	MW394657
Xylodon borealis	Spirin 9416	MH317760
Xylodon brevisetus	UC2023199	KP814485
Xylodon crystalliger	LWZ 20170816-33	MT319521
Xylodon cystidiatus	FR 0249200	MH880195	MH884896
Xylodon damansaraensis	LWZ 20180417-23	MT319499	MT319244
Xylodon detriticus	Zíbarová 30.10.17	MH320793	MH651372
Xylodon filicinus	MSKF 12869	MH880199	NG067836
Xylodon flaviporus	FR 0249797	MH880201
Xylodon flaviporus	LWZ 20210924-30b	ON897977	ON885438
Xylodon follis	FR 0249814	MH880204	MH884902
Xylodon gossypinus	CLZhao 8375	MZ663804	MZ663813
Xylodon grandineus	CLZhao 6425	OM338090	OM338099
Xylodon hastifer	K(M) 172400	NR166558
Xylodon hyphodontinus	KASGEL 9222	MH880205	MH884903
Xylodon kunmingensis	TUBFO 42565	MH880198
Xylodon kunmingensis	LWZ 20210925-9b	ON897979	ON885440
Xylodon laceratus	CLZhao 9892	OL619258
Xylodon lagenicystidiatus	LWZ 20180513-16	MT319634
Xylodon lenis	Wu 890714-3	KY081802
Xylodon macrosporus	CLZhao 10226	MZ663809	MZ663817
Xylodon mollissimus	LWZ 20160318-3	KY007517	MT319347
Xylodon montanus	CLZhao 8179	OL619260
Xylodon nesporii	CLZhao 4587	MK795196
Xylodon nesporii	LWZ 20201012-11	ON897980	ON885441
Xylodon niemelaei	LWZ 20150707-13	MT319630
Xylodon nongravis	GC 1412-22	KX857801	KX857818
Xylodon nothofagi	ICMP 13842	AF145583
Xylodon ovisporus	LWZ 20170815-31	MT319666
Xylodon ovisporus	LWZ 20210924-36a	ON897981	ON885442
Xylodon paradoxus	Dai 14983	MT319519
Xylodon pruinosus	Spirin 2877	MH332700
Xylodon pseudolanatus	FP 150922	MH880220
Xylodon pseudotropicus	Dai 16167	MT319509	MT319255
Xylodon quercinus	KHL 11076	KT361633
Xylodon ramicida	Spirin 7664	NR138013
Xylodon rhododendricola	LWZ 20180513-9	MT319621
Xylodon rimosissimus	Ryberg 021031	DQ873627
Xylodon serpentiformis	LWZ 20170816-15	MT319673
Xylodon serpentiformis	LWZ 20201015-25	ON897891	ON885350
Xylodon sinensis	CLZhao 11120	MZ663811
Xylodon spathulatus	Spirin 12007 (H)		OK273837
Xylodon spathulatus	LWZ 20210919-4b		ON885446
Xylodon subclavatus	TUBFO 42167	MH880232
Xylodon subflaviporus	Wu 0809-76	KX857803
Xylodon subflaviporus	LWZ 20210924-29b	ON897984	ON885445
Xylodon subserpentiformis	LWZ 20180512-16	MT319486
Xylodon subtropicus	LWZ 20180510-24	MT319541
Xylodon taiwanianus	CLZhao 15956	MW566146
Xylodon tropicus	CLZhao 3351	OL619261	OL619269
Xylodon ussuriensis	KUN 1989	NR166241
Xylodon victoriensis	LWZ 20180510-29	MT319487
Xylodon wenshanensis	CLZhao 10790	OM338095	OM338103
Xylodon xinpingensis	CLZhao 11224	MW394662	MW394654
Xylodon yarraensis	LWZ 20180510-5	MT319639
Xylodon yunnanensis	LWZ 20180922-47	MT319660	MT319253
The newly sequenced vouchers and newly generated sequences are in bold
