# Supplementary material for: Preliminary species diversity and community phylogenetics of wood-inhabiting basidiomycetous fungi in the Dabie Mountains, Central China reveal unexpected richness
Source: IMA Fungus. 2023 Nov 14;14:23. doi: 10.1186/s43008-023-00130-9 (PMC10644440; doi:10.1186/s43008-023-00130-9)
Supplement: Supplementary file 2 — Additional file 2. Table S2: Species distribution in each sampling site in the Dabie Mountains. [file 43008_2023_130_MOESM2_ESM.xlsx]

## Sheet: Sheet1
Species	Species distribution of each sampling site
	DBS	HNDBS	JGS	JLS	SZF	THC	TM	WFS	WNS	YLP
Abundisporus pubertatis (Lloyd) Parmasto										+
Aleurodiscus formosanus Sheng H. Wu								+
Amaropostia stiptica (Pers.) B.K. Cui, L.L. Shen & Y.C. Dai					+
Amphinema sp.						+
Anomoloma luteoalbum J. Song & B.K. Cui						+
Antrodia sp. 1							+
Antrodia sp. 2		+
Antrodia tanakae (Murrill) Spirin & Miettinen	+
Antrodiella onychoides (Egeland) Niemelä				+						+
Aporpium caryae (Schwein.) Teixeira & D.P. Rogers						+
Armillaria gallica Marxm. & Romagn.							+	+
Armillaria mellea (Vahl) P. Kumm.								+		+
Artomyces microsporus (Qiu X. Wu & R.H. Petersen) Lickey									+
Asterostroma andinum Pat.							+
Athelia sp.							+
Auricularia cornea Ehrenb.							+
Auriscalpium orientale P.M. Wang & Zhu L. Yang							+
Basidioradulum radula (Fr.) Nobles	+							+
Bjerkandera adusta (Willd.) P. Karst.							+	+
Bjerkandera fumosa (Pers.) P. Karst.								+
Cerrena albocinnamomea (Y.C. Dai & Niemelä) H.S. Yuan						+	+
Cerrena zonata (Berk.) H.S. Yuan	+	+		+	+		+	+
Chondrostereum purpureum (Pers.) Pouzar								+
Cinereomyces lindbladii (Berk.) Jülich					+	+				+
Coniophora arida (Fr.) P. Karst.	+
Corticium minnsiae (H.S. Jacks.) Boidin & Lanq.	+
Crepidotus crocophyllus (Berk.) Sacc.							+
Cyanosporus coeruleivirens (Corner) B.K. Cui, Shun Liu & Y.C. Dai							+
Cyanosporus ungulatus B.K. Cui, L.L. Shen & Y.C. Dai								+
Cylindrobasidium laeve (Pers.) Chamuris							+	+		+
Cystidiopostia hibernica (Berk. & Broome) B.K. Cui, L.L. Shen & Y.C. Dai	+
Dacryobolus karstenii (Bres.) Oberw. ex Parmasto						+
Daedalea dickinsii Yasuda							+	+
Daedaleopsis tricolor (Bull.) Bondartsev & Singer	+	+	+	+				+	+
Datronia mollis (Sommerf.) Donk								+		+
Eichleriella aculeobasidiata Hui Wang, Dong Qiong Wang, C.L. Zhao	+		+			+		+		+
Eichleriella sp.	+					+
Exidia glandulosa (Bull.) Fr.								+
Fibroporia albicans B.K. Cui & Yuan Y. Chen	+
Fomitiporia torreyae Y.C. Dai & B.K. Cui				+
Fomitopsis palustris (Berk. & M.A. Curtis) Gilb. & Ryvarden				+
Fomitopsis pinicola (Sw.) P. Karst.	+
Fuscoporia gilva (Schwein.) T. Wagner & M. Fisch.				+	+		+		+
Fuscopostia fragilis (Fr.) B.K. Cui, L.L. Shen & Y.C. Dai							+
Ganoderma gibbosum (Blume & T. Nees) Pat.		+					+
Ganoderma lingzhi Sheng H. Wu, Y. Cao & Y.C. Dai		+
Gloeocystidiellum kenyense Hjortstam								+
Gloeostereum sp.	+
Grifola frondosa (Dicks.) Gray							+
Gymnopilus penetrans (Fr.) Murrill							+	+
Heterobasidion araucariae P.K. Buchanan	+				+
Hydnophlebia subchrysorhiza Hai X. Ma & S.H. He							+
Hydnoporia sp.						+	+
Hydnoporia yasudae (Imazeki) Spirin & Miettinen				+	+
Hymenochaete huangshanensis S.H. He & Y.C. Dai							+			+
Hymenochaete rubiginosa (Dicks.) Lév.								+
Hymenochaete separabilis J.C. Léger										+
Hymenochaete xerantica (Berk.) S.H. He & Y.C. Dai							+
Hymenochaete yunnanensis S.H. He & Hai J. Li	+
Hyphoderma nudicephalum Gilb. & M. Blackw.		+
Hyphoderma pinicola Yurchenko & Sheng H. Wu					+
Hyphoderma singularibasidium Dhingra, Avn.P. Singh & Singla	+					+
Hyphoderma sp.			+
Hyphoderma subsetigerum Sheng H. Wu	+			+	+				+
Hyphoderma transiens (Bres.) Parmasto	+
Hyphodontia zhixiangii L.W. Zhou & Gafforov							+
Hypholoma fasciculare (Huds.) P. Kumm.								+
Hypholoma lateritium (Schaeff.) P. Kumm.							+			+
Hypochnicium karstenii (Bres.) Hallenb.	+			+	+			+
Hypochnicium pini Y. Jang & J.J. Kim					+				+
Irpex lacteus (Fr.) Fr.	+	+	+	+		+			+
Irpicodon pendulus (Alb. & Schwein.) Pouzar			+	+				+	+
Junghuhnia nitida (Pers.) Ryvarden						+				+
Lentinus brumalis (Pers.) Zmitr.										+
Lenzites betulinus (L.) Fr.						+
Lenzites styracinus (Henn. & Shirai) Lloyd	+
Leptoporus mollis (Pers.) Quél.							+			+
Lopharia mirabilis (Berk. & Broome) Pat.		+	+	+					+	+
Lopharia sp.		+
Lyomyces crustosus (Pers.) P. Karst.	+
Lyomyces microfasciculatus (Yurchenko & Sheng H. Wu) Riebesehl & Langer		+
Mariorajchenbergia subcavernulosa (Y.C. Dai & Sheng H. Wu) Gibertoni & C.R.S. Lira	+						+
Megasporoporiella subcavernulosa (Y.C. Dai & Sheng H. Wu) B.K. Cui & Hai J. Li	+
Meruliopsis leptocystidiata C.C. Chen & Sheng H. Wu						+
Meruliopsis nanlingensis (B.K. Cui & B.S. Jia) C.C. Chen & Sheng H. Wu						+
Meruliopsis taxicola (Pers.) Bondartsev	+
Mycena galericulata (Scop.) Gray								+
Mycena maculata P. Karst.										+
Mycoacia fuscoatra (Fr.) Donk							+
Mycoacia livida (Pers.) Zmitr.										+
Mycoacia lutea (G. Cunn.) Hjortstam	+			+
Panellus stipticus (Bull.) P. Karst.										+
Peniophora cinerea (Pers.) Cooke	+	+	+		+				+	+
Peniophora sp.										+
Peniophorella pubera (Fr.) P. Karst.						+	+
Peniophorella rude (Bres.) K.H. Larss.	+								+
Peniophorella subpraetermissa (Sheng H. Wu) K.H. Larss.	+		+	+					+
Perenniporia sp.						+
Perenniporia truncatospora (Lloyd) Ryvarden					+
Phaeophlebiopsis himalayensis (Dhingra) Zmitr.									+
Phaeotremella foliacea (Pers.) Wedin, J.C. Zamora & Millanes								+
Phanerochaete canolutea Sheng H. Wu									+
Phanerochaete concrescens Spirin & Volobuev		+	+	+					+
Phanerochaete laevis (Fr.) J. Erikss. & Ryvarden	+
Phanerochaete sordida (P. Karst.) J. Erikss. & Ryvarden	+
Phlebia acerina Peck	+					+			+
Phlebia tremellosa (Schrad.) Nakasone & Burds.	+						+	+		+
Phlebiopsis castanea (Lloyd) Miettinen & Spirin										+
Phlebiopsis crassa (Lév.) Floudas & Hibbett							+	+
Phlebiopsis gigantea (Fr.) Jülich	+			+
Pholiota limonella (Peck) Sacc.							+	+
Phyllotopsis nidulans (Pers.) Singer										+
Plicaturopsis crispa (Pers.) D.A. Reid							+	+		+
Piloderma sp.	+
Piptoporellus soloniensis (Dubois) B.K. Cui, M.L. Han & Y.C. Dai									+	+
Pleurotus columbinus Quél.								+
Pleurotus pulmonarius (Fr.) Quél.								+		+
Poriodontia sp.	+
Porostereum spadiceum (Pers.) Hjortstam & Ryvarden							+
Postia hirsuta L.L. Shen & B.K. Cui			+			+	+
Postia sp.								+
Pseudowrightoporia japonica (Núñez & Ryvarden) Y.C. Dai, Jia J. Chen & B.K. Cui		+
Punctularia bambusicola C.L. Zhao					+
Radulomyces confluens (Fr.) M.P. Christ.							+		+
Radulomyces paumanokensis J. Horman, Nakasone & B. Ortiz	+							+		+
Resinicium friabile Hjortstam & Melo		+
Rhodofomes incarnatus (K.M. Kim, J.S. Lee & H.S. Jung) B.K. Cui, M.L. Han & Y.C. Dai							+
Rigidoporus cuneatus (Murrill) F. Wu, Jia J. Chen & Y.C. Dai						+		+
Rigidoporus ginkgonis (Y.C. Dai) F. Wu, Jia J. Chen & Y.C. Dai					+
Rigidoporus obducens (Pers.) Pouzar		+
Schizophyllum commune Fr.								+	+
Scytinostroma renisporum Boidin, Lanq. & Gilles	+			+				+		+
Sirobasidium magnum Boedijn								+
Skeletocutis friata Niemelä & Saaren.							+	+		+
Skeletocutis lepida A. Korhonen & Miettinen	+									+
Skeletocutis mopanshanensis C.L. Zhao							+
Skvortzovia dabieshanensis Jia Yu, Xue W. Wang, S.L. Liu & L.W. Zhou	+	+	+		+	+	+	+	+	+
Skvortzovia pinicola (J. Erikss.) G. Gruhn & Hallenb.							+
Skvortzoviella lenis Jia Yu, Xue W. Wang, S.L. Liu & L.W. Zhou	+				+
Steccherinum bourdotii Saliba & A. David	+
Steccherinum ciliolatum (Berk. & M.A. Curtis) Gilb. & Budington	+	+						+
Steccherinum ochraceum (Pers. ex J.F. Gmel.) Gray		+
Steccherinum sp.		+
Steccherinum tenuissimum C.L. Zhao & Y.X. Wu		+			+				+
Stereum hirsutum (Willd.) Pers.	+						+	+	+
Stereum sanguinolentum (Alb. & Schwein.) Fr.						+	+	+		+
Stropharia aeruginosa (Curtis) Quél.							+
Stropharia sp.						+	+
Terana coerulea (Lam.) Kuntze							+			+
Trametes hirsuta (Wulfen) Lloyd			+				+
Trametes strumosa (Fr.) Zmitr., Wasser & Ezhov				+
Trametes versicolor (L.) Lloyd	+			+		+	+	+		+
Trechispora confinis (Bourdot & Galzin) Liberta	+
Trechispora constricta S.L. Liu, S.H. He & L.W. Zhou				+
Trechispora gracilis S.L. Liu & L.W. Zhou	+				+
Trechispora sinensis S.L. Liu, L.W. Zhou & S.H. He		+	+
Trechispora sp. 1						+
Trechispora sp. 2									+
Tremella sp.							+
Trichaptum abietinum (Pers. ex J.F. Gmel.) Ryvarden	+			+	+	+	+			+
Trichaptum fuscoviolaceum (Ehrenb.) Ryvarden	+					+
Truncospora ochroleuca (Berk.) Pilát	+								+
Tubulicrinis calothrix (Pat.) Donk	+
Tubulicrinis sp.	+
Vitreoporus dichrous (Fr.) Zmitr.	+
Vuilleminia comedens (Nees) Maire	+					+	+			+
Xenasmatella ardosiaca (Bourdot & Galzin) Stalpers					+
Xylodon asper (Fr.) Hjortstam & Ryvarden						+	+	+		+
Xylodon flaviporus (Berk. & M.A. Curtis ex Cooke) Riebesehl & Langer	+			+	+	+			+
Xylodon kunmingensis L.W. Zhou & C.L. Zhao	+	+	+	+		+	+		+	+
Xylodon nesporii (Bres.) Hjortstam & Ryvarden							+
Xylodon ovisporus (Corner) Riebesehl & Langer	+	+		+	+	+	+	+	+	+
Xylodon serpentiformis (Langer) Hjortstam & Ryvarden										+
Xylodon spathulatus (Schrad.) Kuntze	+			+	+				+
Xylodon subflaviporus C.C. Chen & Sheng H. Wu	+			+	+	+
