# Supplementary material for: Preliminary species diversity and community phylogenetics of wood-inhabiting basidiomycetous fungi in the Dabie Mountains, Central China reveal unexpected richness
Source: IMA Fungus. 2023 Nov 14;14:23. doi: 10.1186/s43008-023-00130-9 (PMC10644440; doi:10.1186/s43008-023-00130-9)
Supplement: Supplementary file 5 — Additional file 5. The concatenated alignment of ITS and nLSU regions for community phylogenetics. [file 43008_2023_130_MOESM5_ESM.fas]

>Abundisporus_pubertatis
tcgag-tc-------ttgacc--------------------------------------------------------------gggttgt------------------------agctgg-c----------------------------------------------------------------ctt---cc------------------------------------------------------------------------------ga-ggc--------a---tgtgcacgccc------------------gg-c-tc-a-----t-----------------ccc-a-ctct-aca-c-ctgtgcac-t-------------------tactgtg------gg-ttt-cag------------------atggt-----------------ggagcg------------------------------------------------------ttccttt----------------------------------acgggttcgcgaagc---------------------------tgtccg-agcctg-----------------------cg-----------t-tt----------a-t--tataaaccct-----ttaaagt---aac-agaatgtgt---------------attgcga---tgt-------aac-gca--------------ttt-at-atacaactttcagcaacggatctcttggctctcgcatcgatgaagaacgcagcgaaatgcgataagtaatgtgaattgcaga-attcagtgaatcatcgaatctttgaacgcaccttgcgctccttgg-tat-tccgaggagcatgcctgtttgagtgtcatga-a-atcatcaacttaca-agcccttgcgg------------------------gt-gagtaagctt-gga-c-ttggaggtg-------c----ttgtcggc-----------------------cctagt-ggtcg-actcctc-t-taaatgcattagcttga-tt----cc-----------ttgtg------g--atcggctc-tcggtgtgata-at----tgt--------------------------------------------------------------------------------------------------------------------------------------------------------------------------------------------------------------------------------------------------------------------------------------------------------------------------------------------------------------------------------------------------------------------------------------------------------------------------------------------------------------------------------------------------------------------------------------------------------------------------------------------------------------------------------------------------------------------------------------------------------------------------------------------------------------------------------------------------------------------------------------------------------------------------------------------------------------------------------------------------------------------------------------------------------------------------------------------------------------------------------------------------------------------------------------------------------------------------------------------------------------------------------
>Aleurodiscus_formosanus
atgaa-tt-------ctgac-----------tg--------------------------------------------------aggttgt------------------------agctgg-c----------------------------------------------------------------cct---tc----------------------------------------------------------------------------gcgg-ggc--------a---tgtgcacgcct------------------ct-t-tc-a---------------------caatc-c-acac-aca-c-ctgtgcac-c-------------------tttgcgt------ga-gtctcgggag-------------------------------------ccggtc----------------------------------------------------g---------------------------------------ggtggcaacgcccttc-------------------------tgtagtaccg-ggctcg-----------------------cg----------tcctt-----------tt--cacaaactct----atgtatgt--ctta-agaatgtcta--------------ctcgatg---taa----taaaac-gca---------------tc-ta-atacaactttcaacaacggatctcttggctctcgcatcgatgaagaacgcagcgaaatgcgataagtaatgtgaattgcaga-attcagtgaatcatcgaatctttgaacgcaccttgcgccctttgg-tat-tccgaagggcacacctgtttgagtgtcgtga-a-attctcaaccctcc-tcactttt---gtg---------------------at-ggctgggctt-gga-c-ttggag--g-----c-t----ttgccggac-c--------------------gttcgc-gttcg-gctcctc-t-caaatgcattagtacgt-ct----tg-----------ttgcg---------atgtaccc-tcggtgtgata-at----tatctacgct----gtggtgtgc-----------------------------------------------------------------t---------------------------tgcttctgg--------------t-ga------------------------------------------------------------------------------------------------------------gacgcgc-ttca-aat-c-gtccgaaa-----------------ggac-ac-----------------------ttca-------t-cgaa-----acttcccctagtaactgcgagtgaagcgggaaaagctcaaatttaaaatctggcggtc-tcc---g-gccgtccgagttgtagtctggagaagcg-ttttccgcgttggaccgtgtacaagttt-cctggaacggagcgtcatagagggtgagaatcccg-tctttgacacggacc----ccaatgc-tt-tgtgatgcgctctcaaagagtcgagttgtttgggaatgcagctcaaaat-gggtggtgaattccatctaaagctaaatattggcgagagaccgatagcgaacaagtaccgtgagggaaagatgaaaagcactttggaaagagagttaaacagtacgtgaaattgttgaaagggaaacgcttgaagt-cagtcgcgtc-ggccgggactcagccttgc--attc--gct-tggtgtactttccgg-t-cgacgggccagcatcagttttgaccg-cgagacaaaggcggagggaatgtggctct--t---------------------------------------------tc----gggagtgttatagcccttcgt-tgcatgtcgcggttgggactgaggaccgcagcacgcc--ttt-atggcc-ggg------g-ttcgccc--acg-c-acgtgcttaggatgctggcgtaatggctttaaacgacccgtcttgaaacacggaccaaggagtctaacatgcctgcgagtgttcgggtggaaaa--cccgtgcgcgtaatgaaagtg-aaagttggga-tccctgtcgt-ggggtgcaccgacgcccggaccagacctttt-gtgacggatctgcggtagagcatgtatgttgggacccgaaagatggtgaactatgcctgaatagggtgaa
>Amaropostia_stiptica
ttgaa-tt-------tttga-----------gg--------------------------------------------------aagttgt-----------------------ttgctgg-c----------------------------------------------------------------ctt---tca--------------------------------------------------------------------------agagg-ggc--------a---tgtgcacgctt------------------cg-t-tc-aaa-tttcc-------------aactc-t-ttat-aca-c-ctgtgcac-t-------------------ttttgta------gg-gttgtgg-------------------ctgta----------------aaaggctgc---------------------------------------------------------------------------------------------------------------------------------------------actcta-----------------------tg-----------ttta------------tcatataaact-------ctttagtatgtgt-agaatgttc---------------attgcg----tat-------aac-gca--------------tct-tt-atacaactttcagcaacggatctcttggctctcgcatcgatgaagaacgcagcgaaatgcgataagtaatgtgaattgcaga-attcagtgaatcatcgaatctttgaacgcaccttgcgctccttgg-tat-tctgaggagcatgcctgtttgagtgtcatgg-a-atcatcaactctct-tggtcttt---att-gact----------------tt-tagagagctt-gga-c-ttggag--gg----ttt----ttgctggtt-tctgtac---ttttt--tgaagtataa-aatca-gctcctc-t-tgaatgcattagcttga-ac----ct-----------atgct------gtgatcggctgtttggtgtgata-at----tgtctacgcc----acagttg-------------------------------------------------------------------t-g-aaagcta------------------taaatata--------------t-ag------------------------------------------------------------------------------------------------------------ggtcagc-ttcg-aac-c-gtcctttaca--------------------aa-------------------------------------------------cccctagtaactgcgagtgaagcgggaaaagctcaaatttaaaatctggcggtc-cttg-tg-gtcgtccgagttgtaatctggagaagtg-ctttccgtgctggaccgtgtacaagtct-cttggaacagagcgtcatagagggtgagaatcccg-tctttgacacggact---accagtgc-tt-tgtgatgcgctctcaaagagtcgagttgtttgggaatgcagctcaaaat-gggtggtaaattccatctaaagctaaatattggcgagagaccgatagcgaacaagtaccgtgagggaaagatgaaaagaactttggaaagagagttaaacagtacgtgaaattgctgaaagggaaacgcttgaagt-cagtcgcgtt-ggccaggactcagccttgctttttt--gct-tggtttactttctgg-t-tgacgggtcagcatcagttttgatca-ttagaaaatggctgagggaatgtggcatc--t---------------------------------------------tc----ggatgtgttatagcccttggt-cgcatgtaatggttgggactgaggatcgcagcacacc--tttaatggtc-ggg------g-ttcgccc--acg-t-ttgtgcttaggatgctggcataatggctttaatcgacccgtcttgaaacacggaccaaggagtctaacatgcatgcgagtgtttgggtggaaaa--ctcgagcgcgtaatgaaagtg-aaagttgaga-cctctgtcgt-ggagggcatcgacgcccggaccagaacttct-gtgacggccctgcggtagagcatgtatgttgggacccgaaagatggtgaactatgcctgaatagggtgaa
>Amphinema_sp.
tagaa-tt------ttaagc-----------ga--------------------------------------------------gggttgt------------------------cgctgg-c----------------------------------------------------------------ccc---ct----------------------------------------------------------------------------cggg-ggc--------a---tgtgcacgcct------------------gagc-tc-------tta-------------aatcc-a-caac-aca-c-ctgtgaac-c-------------------caccgtg------ag-cccctcgcgg-------------------------------------------------------------------------------------------------------------------------------------------------------------------------------------------ggctta------------------------------------cctt---------------tatatactc------tgaatgt-ctcat-agaatgtcaaact-----------gttgcct---taa------aaac-gca--------------atc-ga-atacaactttcaacaacggatctcttggctctcgcatcgatgaagaacgcagcgaaatgcgataagtaatgtgaattgcagattttcagtgaatcatcgaatctttgaacgcaccttgcgctccttgg-tat-tccgaggagcatgcctgtttgagtgtcatta-a-atcatcaacctcat---------------------------------------cgtggggctt-gga-c-tttgga--g-------c----gtgctggcc----------------------ccctga-ggtcg-gctcctctt-taaatgcatcagcggaa-ag----ccatt-------------------gatgtttcccg-tcagcgtgata-atc---ctgttgcgct----gctaggt--------------------------------------------------------------------------------------------------cacgtc--------------g-gg------------------------------------------------------------------------------------------------------------gatccgc-ttat-aat-g-gtcttc-------------------ggac-ga----------------------tatct-----------------attttcccctagtaactgcgagtgaagcgggaaaagctcaaatttaaaatctggtggtc-ttctg-g-gccatccgagttgtaatctggagaagcg-ttttccgcgtcggaccgtgtacaagtct-tctggaacggagcgtcatagagggtgagaatcccg-tctctgacacggacc---gccgatgctttatgtgatacgctctcgaagagtcgagttgtttgggaatgcagctcaaaat-gggtggtaaattccatctaaagctaaatattggcgagagaccgatagcgaacaagtaccgtgagggaaagatgaaaagcactttggaaagagagttaaacagtacgtgaaattgttgaaagggaaacgtttgaagt-cagtcgcgtc-ggccgagactcaaccttgccatctc-ggct-cggtgcacttctcgg-t-tgacgggtcagcatcaatttcgggcg-tcggataaaggctgagggaacgtggcatc--c---------------------------------------------ttc--ggggtgtgttatagccctcggttcgcatacgacggttgggattgaggaactcagcacgcc--ttcatcggtc-ggg------gcttcggct-cacgttaacgtgcttaggatgctggcataatggctttaagcgacccgtcttgaaacacggaccaaggagtctaacatgcccgcgagtgtttgggtgtcaaa-acccgagcgcgtaatgaaagtg-aaagttgaga-tccctgtcgt-ggggagcatcgacgcccggaccagaccttct-gtgacggatctgcggtagagcgtgcatgttgggacccgaaagatggtgaactatgcctgaatagggtgaa
>Anomoloma_luteoalbum
ttgaa-tatt----attgaa---------------------------------------------------------------gggttgc------------------------tgctgg-c----------------------------------------------------------------ctc---tt------------------------------------------------------------------------------ga-ggc--------a---tgtgcacacct------------------ggatttc-----------------g----ttcatc---ttat-aca-ctttgtgcac-t-------------------taatgta------gg------------------------------------------gaactcttaatt-------------------------------------------------------------------------------ggg--------------------------------------------------------------tctcta-----------------------tg---------tctttc---------------tatataccct---ttcaaaagt---ttt-agaatgtcttacctt-g-------tttgctg---taa------aaac-gca---------gacatgaa-aa-atacaactttcaacaacggatctcttggttctcgcatcgatgaagaacgcagcgaaatgcgataagtaatgtgaattgcaga-tttcagtgaatcatcgaatctttgaacgcaccttgcgctccttgg-tat-tccgaggagcatgcctgtttgagtgtcatta-a-attctcaacccact-tggatttt---tat-taattc-------------agc-agtgtggatt-gga-c-ttggag--g-----gtt----ctgctggca---------------ga------------gttca-gctcctc-ttgaaatatattagcgaag-tt----gcgcc--------ttgttt--------ttgtgtgg-tcggtgtgata-att---tatcaacacc------------------------------------------------------------------------------taa-------------------------ccctagaat--------------a-gg------------------------------------------------------------------------------------------------------------gtttcgc-ttct-aat-c-gtcttt-------------------ggac-aa------------------------tct-------t-tgac-----ctttcccctagtaactgcgagtgaagcgggaaaagctcaaatttaaaatctggcggtc-ttttg---gctgtccgaattgtaatctggagaagcg-ttttccgcgtcggaccgtgtataagttctcctggaatggagcgtcatagagggtgagaatcccg-tctttgacacggacc---accgatgcttt-tgtgatgcgctctcaaagagtcgagttgtttgggaatgcagctcaaaat-gggtggtaaattccatctaaagctaaatacaggcgagagaccgatagcgaacaagtaccgtgagggaaagatgaaaagcactttggaaagagagttaaacagtacgtgaaattgttgaaagggaaacgcttgaagt-cagtcgcgtt-gtccggggatcaaccttgc--tttg--gct-tggtgtacttcccgg-t-gaacgggtcagcatcaattttgatcg-ttggataaagtctagttgaatgtggcatc-cc---------------------------------------------tt---ggggtgtgttatagcttctagt-cgcatacaacggttgggattgaggaactcagcacgcc--ttt-atggtc-gggg-------ttctccc--acg-taacgtgcttaggatgctggcgtaatggctttaaacgacccgtcttgaaacacggaccaaggagtctaacatgcccgcgagtgtttgggtggaaaa--cccggacgcgtaatgaaagtg-aaagttgaga-cctctgtcgt-ggagggcatcgacgcccggaccagaccttct-gtgacggatccgcggtagagcgtgtatgttgggacccgaaagatggtgaactatgcctgaatagggtgaa
>Antrodia_sp. 1
atcga-tt-------ttgtg-----------ag--------------------------------------------------gggttgt------------------------agctgg-t----------------------------------------------------------------ccg---------------------------------------------------------------------------------caag-ggc--------a---tgtgcacgccc------------------cg-a-tc-a-----tcc-------------------t-ccac-aca-c-ctgtgcac-t-------------------ttctgta------gg-atcggtt------------------gcggcg------------------------------------------------------------------------t-cgagctgcttccga------------------------------------------------------------------------------tttcta-----------------------tg-----------tctt------------t--cacaaacg-------catcagt---tgt-agaatgtct---------------cttgcta-----------taaac-gca---t--------------ca-atacaactttcagcaacggatctcttggctctcgcatcgatgaagaacgcagcgaaatgcgataagtaatgtgaattgcaga-attcagtgaatcatcgaatctttgaacgcaccttgcgccccttgg-cat-tccttggggcatgcctgtttgagtgtcatgt-a-attctcaacctctc-cgatttgt---aat-gaat----------------cg-tgcgaggctt-ggt-c-ttggag--g-----c-t----ttgctggccg----------------------------agtcg-gctcctc-t-gaaatgcattagctgaa-cc----ct-----------ctgct------g--agcgttc--tcggtgtgata-att---tgtctgcgcc----gtgcacg-------------------------------------------------------------------t-g-aagcg---------------------aatttat--------------g-gg------------------------------------------------------------------------------------------------------------agtcggc-ttcc-aat-c-gtcctgag-----------------ggac-ta----------------------ttcat-------t-tgac-----atct--------------------------------------------------------------------------------------------------------------------------------------------------------------------------------------------------------------------------------------------------------------------------------------------------------------------------------------------------------------------------------------------------------------------------------------------------------------------------------------------------------------------------------------------------------------------------------------------------------------------------------------------------------------------------------------------------------------------------------------------------------------------------------------------------------------------------------------------------------------------------------------------------------------------
>Antrodia_sp. 2
tcgaa-tt-------ttgtg-----------ag--------------------------------------------------gggttgt------------------------agctgg-c----------------------------------------------------------------ccg---------------------------------------------------------------------------------gaag-ggc--------a---tgtgcacaccc------------------cg-a-tc-a-----tcc---------------------tcac-aca-c-ctgtgcac-t-------------------ttctgta------gg-atcggtc------------------gtggtg------------------------------------------------------------------------c-tcagctgcttccga------------------------------------------------------------------------------ttccta-----------------------tg-----------tctt------------t--cacaaacg-------catcagt---tgt-agaatgtct---------------cttgcta-----------taaac-gca---t--------------aa-atataactttcagcaacggatctcttggctctcgcatcgatgaagaacgcagcgaaatgcgataagtaatgtgaattgcaga-attcagtgaatcatcgaatctttgaacgcaccttgcgccccttgg-cat-tccttggggcatgcctgtttgagtgtcatgt-a-attctcaacctctt-cgatttgt---tat-gaac----------------cg-tgagaggctt-gga-t-ttggag--g-----t-t----ttgctggctt----------------------------ggtcg-gctcctc-t-taaatgtattagctgaa-cc----ct-----------ctgct------g--agcgttc--tcggtgtgata-att---tgtctgcgcc----gtgtgcacg-----------------------------------------------------------------t-g-aagcgaa------------------------at--------------g-gg------------------------------------------------------------------------------------------------------------aattggc-ttct-aat-t-gtcctgag-----------------ggat-ta----------------------tccat-------t-tgac-----atctcccctagtaactgcgagtgaagcgggaaaagctcaaatttaaaatctggcggtt-------ctgccgtccgagttgtagtctggagaagtg-ctttctgcgctggaccgtgtacaagtct-cttggaacagagcgtcatagagggtgagaatcccg-tctctgacacggact---accagtgc-tt-tgtgtagcgctctcaaagagtcgagttgtttgggaatgcagctcaaaat-gggtggtaaattccatctaaagctaaatataggcgagagaccgatagcgaacaagtaccgtgagggaaagatgaaaagcactttggaaagagagttaaacagtacgtgaaattgctgaaagggaaacgcttgaagt-cagtcgcgtc--gtctggactcagccttgc--tttc--gct-tggtgcactttcag--t-cgacgggccagcatggattttagctg-ccggaaaaaggcgggaggaatgtggcacc--t---------------------------------------------tc----gggtgtgttatagcctctcgt-cgcatacggtggccgggatcgaggatt----cgcgcc-------------gcaa-----g----------gcg---------tttggatgctggcgtaatggctttaaacgacccgtcttgaaacacggaccaaggagtctaacatgcctgcgagtgtttgggtggtaaa--cccgagcgcgtaatgaaagtg-aaagttgaga-cctctgtcgt-ggagggcatcgacgcccggatcagacctact-gtgacgattccgcggtagagcatgtatgttgggacccgaaagatggtgaactatgcctgaatagggtgaa
>Antrodia_tanakae
-------------------------------------------------------------------------------------------------------------------------------------------------------------------------------------------------------------------------------------------------------------------------------------------------------------------------------------------------------------------------------------------------------------------------------------------------------------------------------------------------------------------------------------------------------------------------------------------------------------------------------------------------------------------------------------------------------------------------------------------------------------------------------------------------------------------------------------------------------------------------------------------------------------------------------------------------------------------------------------------------------------------------------------------------------------------------------------------------------------------------------------------------------------------------------------------------------------------------------------------------------------------------------------------------------------------------------------------------------------------------------------------------------------------------------------------------------------------------------------------------------------------------------------------------------------------------cccctagtaactgcgagtgaagcgggaaaagctcaaatttaaaatctggcggtc-ttt---g-gccgtccgagttgtagtctggagaagtg-ctttccgcgctggaccgtgtacaagtct-cttggaacagagcgtcatagagggtgagaatcccg-tctttgacacggact---accagtgc-tt-tgtgatgcgctctcaaagagtcgagttgtttgggaatgcagctcaaaat-gggtggtaaattccatctaaagctaaatattggcgagagaccgatagcgaacaagtaccgtgagggaaagatgaaaagcactttggaaagagagttaaacagtacgtgaaattgctgaaagggaaacgcttgaagt-cagtcgcgtt-ggccaggactcagccttgc--ttta--gct-tggtgcattttctgg-t-tgacgggccagcatcgattttggttg-tcggataaaggcagggggaatgtggcatc--t---------------------------------------------tc----ggatgtgttatagccctcagt-cacatacgacggctgggatcgaggaccgcagcacgcc--ttt-atggcc-ggg------g-ttcgccc--acg-t-tcgtgcttaggatgctggcataatggctttaaacgacccgtcttgaaacacggaccaaggagtctaacatgcctgcgagtgtttgggtggaaaa--cccgagcgcgtaatgaaagtg-aaagttgaga-tccctgtcgc-ggggagcatcgacgcccggacctgaccttct-gtgatggatctgcggtagagcatgtatgttgggacccgaaagatggtgaactatgcctgaatagggtgaa
>Antrodiella_onychoides
atgaa-tgaa----cttggg-----------ca--------------------------------------------------aagttgt------------------------agctgg-c----------------------------------------------------------------ctta-gca----------------------------------------------------------------------------atgg-ggc--------a---tgtgcacactt------------------tg-t-tc-a-----tc--------------caccc-t-tcac-acc-t-ctgtgcac-t-------------------tctcatg------ggtttgggtt------------------gcgtc-----------------------------------tgaa----------------------------------------------------------------------------------------------------------------atatgacaaagctcc-ttctca-----------------------tg---------tgtttt----------aac--cacacact------atacaagt---ttt-agaatgtaa-----------c--aatcatg----cat------caat-gca--------------tta-ta-atacaactttcagcaacggatctcttggctctcgcatcgatgaagaacgcagcgaaatgcgataagtaatgtgaattgcaga-attcagtgaatcatcgaatctttgaacgcaccttgcgctccttgg-tat-tccgaggagcatgcctgtttgagtgtcatgg-t-attctcaaccctgc-tacatttt---ttt-t-------------------gt-agttgggctt-gga-c-ttggag--g-----t-tta--ttgctggtg-tt------------c--tttttttgaa-cattg-gctcctc-t-gaaatgcattagctgga-atg----------------ttacc------g--agcatgat-tcaatgtgata-at----tgtctacgtt----gcttcat-------------------------------------------------------------------c-t-tggta---------------------ttaattc----------------tg------------------------------------------------------------------------------------------------------------tttcagctttct-aat-c-gtctttgc-----------------agac-aa----------------------tatct-------t-gaac-----atctcccctagtaactgcgagtgaagcgggaaaagctcaaatttaaaatctggcag-c-ttt---g-gctgtccgagttgtagtctggagaagcg-ttttctgtgctggaccgtgtacaagtct-cttggaacagagcgtcgtagagggtgagaatcccg-tctttgacacggact---cccagtgc-tt-tgtgatgcgctctcaaagagtcgagttgtttgggaatgcagctcaaaat-gggtggtaaattccatctaaagctaaatattggcgagagaccgatagcgaacaagtaccgtgagggaaagatgaaaagcactttggaaagagagttaaacagtacgtgaaattgctgaaagggaaacgattgaagt-cagtcgcgtt-ggccggaactcagcctggc--tttt--gcc-tggtgcattttctgg-t-gaacgggccagcatcaattttgatcg-ctggataaaggccttgggaatgtggcacc--t---------------------------------------------tc----gggtgtgttatagcctttggt-tgtatacagtggttgggattgaggatcacagcatgcc--ttt-atggcc-ggg------g-ttcgccc--acg-t-tcatgcttaggatgctggcgtaatggctttaaacgacccgtcttgaaacacggaccaaggagtctaacatgcctgcgagtgtttgggtggaaaa--cccgagcgcgcaatgaaagtg-aaagttggga-tccctgtcgt-ggggagcaccgacgcccggaccagacctttt-gtgacggatccgcggtagagcatgtatgttgagacccgaaagatggtgaactatgcctgaatagggtgaa
>Aporpium_caryae
--aagattc--------------------------------------------------------------------------gggtcgcaag---------------------atctat-ctt--------------------------------------------------------------ttc---tc---------------------------------------------------c-----------------------------agc------------tgtgcgcttcg------------gctgcacgctgttgaaat------------------ccaac---cttc-aca-c-ctgtgaac-c-------------------tttcggg------gg--------------------cgctctg---------------------------------------------------------------------------------------------------------------------------------------------------------------------------cgcttc-----------------------cg-----------cttt----------a----catgta---------acaacttaagttt-agaatgtttt----------------------------------aatacta--------------taa-ag-taacaactttcaacaacggatctcttggctctcgcatcgatgaagaacgcagcgaaatgcgataagtaatgtgaattgcaga-attcagtgaatcatcgaatctttgaacgcatcttgcgctccgtgg-tat-tccgcggagcatgcctgtttgagtgtcacgt-a-accatcgcccctca-gatcgtta---acg-cggtct-------------------gtcgaggt-gga-t-ttggac----------t----gtgccg-------------------------------tagttg-gctcgtctt-gaaatacattagcttgc-gc----tt-----------ttaga------gt-gccgggca-ccggtgtgata-at----tatctgcgcc----acagcct-------------------------------------------------------------------t-a-gga----------------------actcttca--------------g-tg------------------------------------------------------------------------------------------------------------gtgctgc-ttat-agc-c-gtccttac-----------------ggac-aa--------------------tacactt---------taaag----ctttcccctagtaacggcgagtgaagcgggaagagctcaaatttgaaatctggcggtc-tca---g-gccgtccgagttgtaatctagagaggtg-ttttccgtgccggaccgcgtacaagtcc-cttggaacagggcgtcatagagggtgagaatcccg-tccgtgacgcggact---accggtgc-tc-tgtgatacaccttcaaagagtcgagttgtttgggaatgcagctcaaaat-gggtggtaaattccatctaaagctaaatacaggcgagagaccgatagcgaacaagtaccgtgagggaaagatgaaaagaactttggaaagagagttaaacagtacgtgaaattgttgaaagggaaacgcttgaagt-cagtcgcgtc-tgtcgggactcagccttgc--ttct--gct-tggtgcacttctcgg-t-agatgggccagcatcaattttggttg-ccggaaaagggtgggaggaatgtggcagc--t---------------------------------------------------tgctgtgttatagcctcctat-cgtacacggtgactgggattgaggactgcagcacgcc----------tc-gggg-------ttcgccc--acg-ctacgtgcttaggatgctggcgtaatggctttaagcgacccgtcttgaaacacggaccaaggagtctaacatgcccgcgagtgtttgggtgtcaaa--cccaggcgcgtaatgaaagtgaaaagttgggacccttta-----gtggggcaccgacgcccgatcctgacgttct-ctgacggatttgaggcagagcgtgtatgttgggacccgaaagatggtgaactatgcctgaatagggtgaa
>Armillaria_gallica
ttgaa---------cttgaa-tcgtagcattga--------------------------------------------------gaactgt------------------------tgctga-c----------------------------------------------------------------ctg---tt----------------------------------------------------------------------------aaag-ggt--------a---tgtgcacgttcgacg-----------------tgtt-gcg----ttcta----------------t-tcat-cca-c-ctgtgcac---------------------ctttgta------ga-cttgatt-----------aactttcgctctcga--------------gcggttagaag-------------------------------------------------ggttgctt---------------------------------tcgagctccctttgtc---------------------------tatca-agtcta-----------------------tg-----------tcta---------------tataatctct-----tgtatgt----ct-agaatgtcttg-------------tttatgg-------------gac-gca----agtcctttaaatc-tt-atacaactttcaacaacggatctcttggctctcgcatcgatgaagaacgcagcgaaatgcgataactaatgtgaattgcaga-attcagtgaatcatcgagtctttgaacgcaccttgcgccctttgg-tat-tccgaagggcatgcctgtttgagtgtcatta-a-attctcaacctccc-cttctttc---att-aggagt-----------------gcggcggatt-gga-t-atgggg--g-------t----ttgctggtt-tc-------------------taatga-gatca-gctcctc-t-gaaatgcattagcagaa-ac----cgtt---------tgactt--------tggctgct-aggctgtgata------atatctacgcc----tt-gtagttaggtcggaatac-gagtcatacagtggtaactaatcaggctttcgggtctggcttagaatcggtttggaagg-tgcttaa------------cggctccttctgctttcttcctttg-cggagatacttgtccgattctaagagaggagttgcttagcgcgagcttagctttcc------ttgatatttccctttgactctgtag-aagg------------------attcagc-ttct-aac-c-gtccattg-------------acttggac-aa--ttta----------------------------t-tgact----atttcccctagtaactgcgagtgaagagggaaaagctcaaatttaaaatctggcagct-tc------gctgtccgagttgtaatttagagaagtg-ttacccgcgttggaccgtgtacaagtct-cctggaacggagcgtcatagagggtgagaatcccg-tctttgacacggact---accaaggc-tt-tgtggtacgctctcgaagagtcgagttgtttgggaatgcagctctaaat-gggtggtaaattccatctaaagctaaatattggcgagagaccgatagcaaacaagtaccgtgagggaaagatgaaaagaactttggaaagagagttaaacagtacgtgaaattgttgaaagggaaacgcttaaagtccagtcgcgtt-ggttaggaatcagccttgg--tttt--cct-tggtgtacttcctga-t-cgacgggtcaacatcagttttgaccg-ttggataaaggttgagggaatgtggcacc--t---------------------------------------------tc----gggtgtgttatagcccttgat-tgtatacagcggttgggactgaggaactcagcacgcc--gaa-aggccg-ggtc-------ttgtacc--acg-t-tcgtgcttaggatgttggcataatggctttaatcgacccgtcttgaaacacggaccaaggagtctaacatgcctgcgagtgtttgggtggaaaa--cccgagcgcgtaatgaaagtg-aaagttgaga-actc----tt-agagtgcatcgacgcccggagcagacctttt-gtgacgcatccgcggtagagcatgtatgttgggacccgaaagatggtgaactatgcctgaatagggtgaa
>Armillaria_mellea
atgaa---------cttgaatttgtagcattga--------------------------------------------------gaactgt------------------------tgctga-c----------------------------------------------------------------ctg---tt----------------------------------------------------------------------------aaag-ggt--------a---tgtgcacgttcaaag-----------------tgtt-atgggttctgtt----------------c-taat-cca-c-ctgtgcac---------------------ctttgta------ga-cttggtt-----------aagcttcgctttcga--------------gcggtttgaag-------------------------------------------------ggttgcttgctt------------------------tcgagctaagctccctttgtc--------------------------ttaccg-agtcta-----------------------tg-----------tcta---------------tataaacttt-----tgtatgt----tt-agaatgtcttg-------------tttatgg-------------gac-gca----agtcctttaaatg-tt-atacaactttcaacaacggatctcttggctctcgcatcgatgaagaacgcagcgaaatgcgataactaatgtgaattgcaga-attcagtgaatcatcgagtctttgaacgcaccttgcgccctttgg-tat-tccgaagggcatgcctgtttgagtgtcatta-a-attctcaaccttgc-cttctttt---att-agaagt-----------------gcggtggatt-ggatt-atgggg--g-------t----ttgctggtc-tc-------------------taacgg-gatca-gctcctc-t-gaaatgcattagcagaa-ac----cgtt---------tgactt--------tggctgct-aggctgtgata------atatctacgct----ttggtagtcgggttggaatataaagtgttagagtggtaa-------------ggaaactggcttaggatcggtttggagggttgcttaa------------cggctccttttactttctccctttgttggagatacttgtccgattgtaagagaggaaaagcttagcgcaagcttagctttccaagagtttcttgttacggcttgactttgtagaaagg------------------attcagc-ttct-aac-g-gtccattg-------------acttggacgaa--ttta----------------------------t-tgact----attt---------------agtgaagagggaaaagctcaaatttaaaatctggcagcg-ttt-----gctgtccgagttgtaatttagagaagtg-ttacccgcgttggaccgtgtacaagtct-cctggaatggagcgtcatagagggtgagaatcccg-tctttgacacggact---accaaggc-at-tgtggtacgctctcaaagagtcgagttgtttgggaatgcagctctaaat-gggtggtaaattccatctaaagctaaatattggcgagagaccgatagcaaacaagtaccgtgagggaaagatgaaaagaactttggaaagagagttaaacagtacgtgaaattgttgaaagggaaacgcttaaagtccagtcgcgtt-ggttaggaatcagccttggt-tttt--cct-tggcgcatttcctag-t-cgacgggtcaacatcagttttgactg-ttggataaagatcaagggaatgtgacacc--t---------------------------------------------tc----gggtgtgttatagcttttggt-tgtatacaacggttgggactgaggaactcagcacgcc--gaa-aggcca-ggtc-------ttgtacc--atg-t-acgtgcttaggatgttggcataatggctttaatcgacccgtcttgaaacacggaccaaggagtctaacatgcctgcaagtgtttgggtggtaaa--cccaagcgcgtaatgaaagtg-aaagttgaga-actcg---tt-agagtgcatcgacgcccggagcagaactttt-gtgacgcttccgcggtagagcatgtatgttgggacccgaaagatggtgaactatgcctgaatagggtgaa
>Artomyces_microsporus
ccaaggtcgc-------------------------------------------------------------------------gggcagt------------------------cgctgg-c----------------------------------------------------------------cct---cc------------------------------------------------------------------------------gg-ggc--------a---tgtgcacgccg------------------ct---tccgca---tcccc--------ccctcttc-c-acac-ccc-c-ctgtgcac-c-------------------tttgcgt------gg-ggtgccg-------------------------------t--------tgggct-------------------------------------------------tc--------------------------------------------gtcgcctttcggt------------------------------------gctctg-----------------------cg---------tctctt----------accgcgacacacgcca----cgcatgt--cttc-agaatgtct---------------attgcga---taa-------aaa-gca-------------aaca-ga-atacaactttcaacaacggatctcttggctctcgcatcgatgaagaacgcagcgaaatgcgataagtaatgtgaattgcaga-attcagtgaatcatcgaatctttgaacgcaccttgcgccccttgg-tat-tccgaggggcacgcctgtttgagtgtcgtga-a-cttctcaccttcac-cccccttt---tcg-gaggaggg---------------gttggggcgt-gga-cgttggag--g-----t-c----ttgccggaa-accc-----------------accccc-tttcg-gctcctc-t-caaatgcattagtggcg-ac----ctcccca-----------------gc-gttggcct-tcggtgtgata-at----cgtctacgcc----gtcggggct-----------------------------------------------------------------t---------------------------acgcgcagt--------------g-ga------------------------------------------------------------------------------------------------------------gacctgc-ttca-aac-t-cgccgccacacgtgttttccttctgggat--------------------gcgtgcatgtggg--ctt-tgatc--aaaactcccctagtaactgcgagtgaagcgggaaaagctcaaatttaaaatctggcggcc-ttt---g-gttgtccgagttgtagtctggagaagcg-tcttccgcgccggaccgtgtacaagtct-cctggaacggagcgtcgtagagggtgagaatcccg-tctttgacacggacg---accggtgc-tc-tgtgatgcgctctcgaagagtcgagttgtttgggaatgcagctcaaaac-gggtggtgaattccatctaaagctaaatattggcgagagaccgatagcgaacaagtaccgtgagggaaagatgaaaagcactttggaaagagagttaaacagtacgtgaaattgttgaaagggaaacgcttgaagt-cagtcgcgtc-cgtcgagactcagccttgccctcgt-ggct-cggtgtacttctcgg-t-ggacgggccagcgtcacttttgaccg-ccggacaaaggcttggggaaggtggcacc--c---------------------------------------------tctcgggggtgtgttatagcccctggt-cgcatgcggtggtcgggagtgaggaactcagcacgccgttta-ccggtc-gggg-------ttcgccc--acg-tctcgtgcttaggatgctggcgtaatggctttaaacgacccgtcttgaaacacggaccaaggagtctaacatgcccgcgagtgttcgggtggaaaa-acccgtgcgcgcaatgaaagtg-aaagttggga-cctccgtcgt-ggagggcaccgacgcccggaccagaccttct-gtgacggatctgcggtagagcgtgtatgttgggacccgaaagatggtgaactatgcctgaatagggtgaa
>Asterostroma_andinum
-------------------------------------------------------------------------------------------------------------------------------------------------------------------------------------------------------------------------------------------------------------------------------------------------------------------------------------------------------------------------------------------------------------------------------------------------------------------------------------------------------------------------------------------------------------------------------------------------------------------------------------------------------------------------------------------------------------------------------------------------------------------------------------------------------------------------------------------------------------------------------------------------------------------------------------------------------------------------------------------------------------------------------------------------------------------------------------------------------------------------------------------------------------------------------------------------------------------------------------------------------------------------------------------------------------------------------------------------------------------------------------------------------------------------------------------------------------------------------------------------------------------------------------------------------------------------cccctagtaactgcgagtgaagcgggatgagctcaaatttaaaatctggcagtt-ttttaaaagctgtccgagttgtaatttagagaagtg-ttttctgtgccaggccgtgtacaagtct-cctggaatggagcgtcatagagggtgagaatcccg-tctttgacacggaatt--actgggac-tc-tgtgatacactctcgaagagtcgagttgtttgggaatgcagctcaaaat-gggtggtgaactccatctaaagctaaatattggcgagagaccgatagcgaacaagtaccgtgagggaaagatgaaaagcactttggaaagagagtgaaacagtacgtgaaattgctgaaagggaaacgcttgaagt-cagtctcatc-tgctagaattcagcctttt------------tggtgtactttctagtt-ggatgggccagcatcacttttggctg-ttggaaaagggcaggagaaatgtggcactcat---------------------------------------------ttt-atgagtgtgttatagtctcttgt-catatacaatggctgggagtgaggactgcca--------ttt---------------------------------------tgtaggatgctggcgtaatggctttaaacgacccgtcttgaaacacggaccaaggagtctaacatgcatgcaagtgtttgggtggtaaa-acccatgcgcgtaatgaaagtgaatgatcagga-aggctgtttt-ggcctgcactgatgcctggacttgagattta-tcgacggttctacggtagagcatgtatgttaggacccgaaagatggtgaactatgcctgaatagggtgaa
>Athelia_sp.
tcgaa-ttata------------------------------------------------------------------------aggcttt-------------------gattgtgctgg-c----------------------------------------------------------------ccc---tt------------------------------------------------------------------------------gg-ggc--------a---tgtgcacgtct------------------ctgc-cc-------------------gttaatacc-a-accc-acc-c-ctgtgaac-c-------------------gaccgtgt-----gg------------------ggcgctctgtaat-----------------ggagct------------------------------------------------------------------------------------------------------------------------------------------------gtccca-----------------------tg-----------cttt----------a-t--cataaactc------tgcatgt--caat-agaatgtaaatcta------tatcttcgcct---taa-------aacagcgtt--ggtaaaaaaaagt-ta-atacaactttcaacaacggatctcttggctctggcatcgatgaagaacgcagcgaaatgcgataagtaatgtgaattgcagattttcagtgaatcatcgaatctttgaacgcaccttgcgctccctgg-tat-tccggggagcatgcctgtttgagtgtcatta-a-attctcaaccccga-tcggattt---att-ttcgcat----------------tcggaggctt-gga-tagtggag----------c----gtgctggcc-ccct-----------------ctcatg-ggtcg-gctcctc-t-taaacgaattcgcggaa-ttgactttggtcc-----------------gt-tttggtca-tcagtgtgata-aatg-----ttgcgct----gttggctagga---------------------------------------------------------------t-------------------------------------------------cg-ag------------------------------------------------------------------------------------------------------------gtgccgc-atat-aat-g-gtcttc-------------------ggac-aac---------------------------------t-tgacaaaccattt--------------------------------------------------------------------------------------------------------------------------------------------------------------------------------------------------------------------------------------------------------------------------------------------------------------------------------------------------------------------------------------------------------------------------------------------------------------------------------------------------------------------------------------------------------------------------------------------------------------------------------------------------------------------------------------------------------------------------------------------------------------------------------------------------------------------------------------------------------------------------------------------------------------------
>Auricularia_cornea
--agatttt--------------------------------------------------------------------------gggctttta-----------------------acccg-a----------------------------------------------------------------tcg---tt---------------------------------------------------c-----------------------------agc------------tgtgcgcccttcacc------gggctgcacgctggagca----------------------aga---cccc-aca-c-ctgtgcac-c-------------------ttttcgg--ttgcggcttcg--g-----------------------------------------------------------------------------------------------t----------------------------------------------------------------------------------------------cgctgc-----------------------cg-----------cttt---------------caaatg-------caacaactcaagtct-cgaatgttaaca-------------------------------aaaccgta--------------aaa-agta-acaactttcaacaacggatctcttggctctcgcatcgatgaagaacgcagcgaaatgcgataagtaatgtgaattgcaga-attcagtgaatcatcgaatctttgaacgcatcttgcgctccttgg-tat-tccatggagcatgcctgtttgagtgtcacgt-a-aaccctcacccttg-cgatgtaa---cag-ttgctc----------------------gcggt-gga-c-ttggac----------t----gtgccg-------------------------------taaccg-gctcgtctt-gaaatgcattagctggc-gc----tt-----------ttaga------gt-gctgggcg-acggtgtgata-at----tatctgcgcc----aatgcct-------------------------------------------------------------------t-a-gg-----------------------cctcttca--------------g-cg------------------------------------------------------------------------------------------------------------gtgctgc-ttac-agc-c-gtccctcc-----------------gtgg-ac------------------acattcttc---------taaag----ctttcccctagtaacggcgagtgaagcgggaagagctcaaatttgaaatctggcggtc-tca---g-gccgtccgagttgtaatctagagaggtg-ttttccgtgccggaccgtgtacaagtcc-cttggaacagggcgtcatagagggtgagaatcccg-tccatgacacggact---accggtgc-tc-tgtgatacaccttcaaagagtcgagttgtttgggaatgcagctcaaaat-gggtggtaaattccatctaaagctaaatataggcgagagaccgatagcgaacaagtaccgtgagggaaagatgaaaagaactttggaaagagagttaaacagtacgtgaaattgttgaaagggaaacgcttgaagt-cagtcgcgtc-tgccaggactcagccttgc--ttct--gct-tggtgcatttcttgg-t-ggatgggccagcatcgattttgattg-ccggaaaagggcgggaggaatgtggcagc--t---------------------------------------------tt----tgctgtgttatagccttctgt-cgtacacggtggttgggatcgaggactgcagcacgcc--ttt---ggtc-gggg-------ttcgccc--acg-ccacgtgcttaggatgctggcgtaatggctttaaacgacccgtcttgaaacacggaccaaggagtctaacatgcctgcgagtgtttgggtgcaaaa--cccaggcgcgtaatgaaagtgaaaagttgggactcttta-----gtgaggcaccgacgcccgaccctgaagtctt-ctgacgggtttgaggcagagcatgtatgttgggacccgaaagatggtgaactatgcctgaatagggtgaa
>Auriscalpium_orientale
-------------------------------------------------------------------------------------------------------------------------------------------------------------------------------------------------------------------------------------------------------------------------------------------------------------------------------------------------------------------------------------------------------------------------------------------------------------------------------------------------------------------------------------------------------------------------------------------------------------------------------------------------------------------------------------------------------------------------------------------------------------------------------------------------------------------------------------------------------------------------------------------------------------------------------------------------------------------------------------------------------------------------------------------------------------------------------------------------------------------------------------------------------------------------------------------------------------------------------------------------------------------------------------------------------------------------------------------------------------------------------------------------------------------------------------------------------------------------------------------------------------------------------------------------------------------------cccctagtaactgcgagtgaagcgggaaaagctcaaatttaaaatctggcggtc-tcc---g-gccgtccgagttgtagtctggagaagtg-ttttccgtgctggaccgtgtacaagtct-cctggaacggagcgtcatagagggtgagaatcccg-tctttgacacggact---accagtgc-tc-tgtgatgcgctctcaaagagtcgagttgtttgggaatgcagctcaaaat-gggtggtgaattccatctaaagctaaatattggcgagagaccgatagcgaacaagtaccgtgagggaaagatgaaaagcactttggaaagagagttaaacagtacgtgaaattgttgaaagggaaacgcttgaagt-cagtcgcgtt-cctcgagactcagccttgc--cttccggcc-tggtgtacttctcgt-t-gaacgggccagcatcaattttgaccg-tcggataaaggcgaggggaaggtggcacc--t---------------------------------------------ttc--gaggtgtgttatagcccctcgt-cacatacgccggttgggattgaggaccgcagcacgcc--ttt-atggtc-ggg------g-ttcgccc--acg-t-tcgtgcttaggatgctggcgtaatggctttaaacgacccgtcttgaaacacggaccaaggagtctaacatgcccgcgagtgttcgggtggaaaa--cccgtgcgcgtaatgaaagtg-aaagttggga-cctctgtcgt-ggagggcaccgacgcccggaccagaccttct-gtgacggatctgcggtagagcgtgtatgttgggacccgaaagatggtgaactatgcctgaatagggtgaa
>Basidioradulum_radula
tcgag-tt-------ttgaa-----------agt-----------------------------------------------ggggtttgt------------------------agctgg-c----------------------------------------------------------------gtt---cattc------------------------------------------------------------------------------gca--------c---tgtgctcggcc------------------tc----c--------------------gctcatcc-a-ctca-acc-c-ctgtgcactt--------------------tcaaa--------gtcgttgga------------tcctccgtcatg----------------ggagca-----------gctctttattga-g-------------------------------------------------------------------------------------------------------------tcgggatct-acactt-----------------------tg---------ct--------------a-t--tataaact-----tattgatgt-tatgt--gaatgtgt--------------ttgccttc-----------gggct-gaa--------------ctt-aa-atacaactttcaacaacggatctcttggctctcgcatcgatgaagaacgcagcgaaatgcgataagtaatgtgaattgcaga-attcagtgaatcatcgaatctttgaacgcaccttgcgctccttgg-tat-tccgaggagcatgcctgtttgagtgtcatgt-t-aatctcactttcct-tgactttg---tt---------------------gtc-tcggataagt-gga-c-ttgaag--g------------ctgccggc---------------------------------------cccc-t-tagggg---------------------------------------------------------------------------------------------------------------------------------------------------------------------------------------------------------------------------------------------------------------------------------------------------------------------------------------------------------------------------------------------------------------------------------------cccctagtaactgcgagtgaagcgggatgagctcaaatttaaaatctggcggct-tt------gccgtccgagttgtaatctggagaagcg-ttttccgcgtcggaccgtgtacaagtct-cttggaacagagcttcatagagggtgagaatcccg-tccatgacacggacc---gccgatgc-tt-tgtgatacgctctcgaagagtcgagttgtttgggaatgcagctcaaaat-gggtggtaaattccatctaaagctaaatattggcgagagaccgatagcgaacaagtaccgtgagggaaagatgaaaagcactttggaaagagagtaaaacagtacgtgaaattgttgaaagggaaacgcttgaagt-cagtcgcgtt-tgccgggactcagccttgc--ttct--gct-tggtgtacttcccgg-t-agacgggtcaacatcgattttggccg-acggataaaggggttgggaatgtggcact-ct---------------------------------------------tc---ggggtgtgttatagcccttcttccgcatacgccggccgggatcgaggaccgcagcgcgcc--tta-atggcc-ggg------ggttcgccc-cacg-ttacgcgcttaggatgttggcataatggctttaagcgacccgtcttgaaacacggaccaaggagtctaacatgctcgcgagtgttagggtggaaaa-ccccttgcgcgtaatgaaagtg-aaagttggga-ctctcgcga--gggaggcaccgacgcccggccctgaagttct-ctgacggtgctgcggtagagcgcgtatgttgggacccgaaagatggtgaactatgcctgaatagggcgaa
>Bjerkandera_adusta
tcgag-tt-------ttgaa----------c----------------------------------------------------gggttgt-----------------------ctgctgg-c----------------------------------------------------------------tcg---------------------------------------------------------------------------------caag-ggc--------a---tgtgcacgcct------------------gt-c-tc-a-----t---------------ccact---ctca-act-t-ctgtgcac-t-------------------tttcata------gg-ccggctt------------------g---------------------tgggtg----------------------------------------------------------------------------------------cgttcgcgcacttgta--------------------------------ggtgtcg-ggctta-----------------------tg-----------cttt----------a-t--tacaaacg-------attcagt---ctt-agaatgtcat----------a---ctttgc----tat-------aac-gca--------------att-at-atacaactttcagcaacggatctcttggctctcgcatcgatgaagaacgcagcgaaatgcgataagtaatgtgaattgcaga-attcagtgaatcatcgaatctttgaacgcaccttgcgctccttgg-tat-tccgaggagcatgcctgtttgagtctcatgg-a-attctcaaccttca-gctttatt---gat--------------------------gaaggctt-gga-c-ttggag--g-----t-c----gtgccggct-----------------------ctcgt-agtcg-gctcctc-t-gaaatgcattagtgcga-acg----------------ttacc------a--gccg-ct--tcagcgtgata-at----tatctgcgtt----gctgtgg---------------------------------------------------------------------a-gggt-----------------------attcta--------------g-tg------------------------------------------------------------------------------------------------------------ttcacgc-ttct-aac-c-gtctt-------------------cggac-aa-----------------------attt-------c-tgaa-----ctctcccctagtaactgcgagtgaagcgggaaaagctcaaatttaaaatctggcggtc-ttc---g-gccgtccgagttgtaatctggagaagcg-ttttccgcgctggaccgtgtacaagtct-cttggaacagagcgtcatagagggtgagaatcccg-tctttgacacggact---accagtgc-ta-tgtgatgcgctctcgatgagtcgagttgtttgggaatgcagctcaaaat-gggtggtaaattccatctaaagctaaatattggcgagagaccgatagcgaacaagtaccgtgagggaaagatgaaaagcactttggaaagagagttaaacagtacgtgaaattgctgaaagggaaacgattgaagt-cagtcgcgtg-tgctagaactcagccttgc--tttt--gct-tggtgcattttctag-t-gtacgggccagcatcagttttggccg-ccggaaaaaggccttgggaatgtggcacc--t---------------------------------------------tc----gggtgtgttatagcccctggt-tgtatacggtggctgggactgaggaacatagcatgcc--ttt-acggcg-ggg------c-ttcggcc--acc-t-tcatgctttggatgctggcgtaatggctttaaacgacccgtcttgaaacacggaccaaggagtctaacatgcctgcgagtgtttgggtggaaaa--cccgagcgcgtaatgaaagtg-aaagttggga-cttctgtcgt-ggaaggcaccgacgcccggaccagaccttct-gtgacggatccgcggtagagcatgtatgttgggacccgaaagatggtgaactatgcctgaatagggtgaa
>Bjerkandera_fumosa
tcgag-tt-------ttgaa----------c----------------------------------------------------gggttgt-----------------------ctgctgg-c----------------------------------------------------------------tcg---------------------------------------------------------------------------------cgag-agc--------a---tgtgcacgcct------------------gt-cttc-a-----t---------------ccact---ctcc-act-t-ctgtgcac-t-------------------tttcata------gg-ccggctt------------------g---------------------tgggtgca--------------------------------------------------------------------------------------cgttcgcgtgtgtctg--------------------------------taggtct-ggttta-----------------------tg-----------cttt----------a-tactacaaacg-------aatcagt---ttt-agaatgtcat----------a---ctttgc----tat-------aac-gca--------------att-at-atacaactttcagcaacggatctcttggctctcgcatcgatgaagaacgcagcgaaatgcgataagtaatgtgaattgcaga-attcagtgaatcatcgaatctttgaacgcaccttgcgctccttgg-tat-tccgaggagcatgcctgtttgagtctcatgg-a-attctcaacctttg-actttgtt---gtc--------------------------ggaggctt-gga-c-ttggag--g-----t-c----gtgtcggct-----------------------ctcgt-agtcg-actcctc-t-gaaatgcattagtgcga-acg----------------ttacc------a--gccg-ct--tcagcgtgata-at----tatctgcgtt----gctgtgg---------------------------------------------------------------------a-gggt-----------------------atgcta--------------g-tg------------------------------------------------------------------------------------------------------------ttcgtgc-ttct-aac-t-gtctt-------------------cggac-aa----------------------cattt-------c-taaa-----ctctcccctagtaactgcgagtgaagcgggaaaagctcaaatttaaaatctggcggtc-ttc---g-gccgtccgagttgtaatctggagaagcg-tcttccgcgctggaccgtgtacaagtct-cttggaacagagcgtcgcagagggtgagaatcccg-tctttgacacggact---accagtgc-ta-tgtgatgcgctctcgacgagtcgagttgtttgggaatgcagctcaaaat-gggtggtaaattccatctaaagctaaatattggcgagagaccgatagcgaacaagtaccgtgagggaaagatgaaaagcactttggaaagagagttaaacagtacgtgaaattgctgaaagggaaacgattgaagt-cagtcgcgtg-tgctagaactcagccttgc--tttt--gct-tggtgcattttctag-t-gtacgggccagcatcagttttggtcg-ccggaaaaaggccttgggaatgtggcacc--t---------------------------------------------tc----gggtgtgttatagccctcggt-tgtatacggtggctgggactgaggaacatagcacgcc--ttt-acggcg-ggg------c-ttcggcc--acc-t-tcgtgctttggatgctggcgtaatggctttaaacgacccgtcttgaaacacggaccaaggagtctaacatgcctgcgagtgtttgggtggaaaa--cccgagcgcgcaatgaaagtg-aaagttggga-cttctatcat-ggaaggcaccgacgcccggaccagaccttct-gtgacggatccgcggtagagcatgtatgttgggacccgaaagatggtgaactatgcctgaatagggtgaa
>Cerrena_albocinnamomea
atgaa-tt------ttatgg-----------ca--------------------------------------------------gagttgt------------------------agctgg-t----------------------------------------------------------------cct--------------------------------------------------------------------------------aatcg-gac--------a---tgtgcacactt------------------tg-t-tc-a-----ttcc-----------aattct-c-atat-acc-t-ctgtgcac-t-------------------tttcata------gg-tttaatg-------------------tggaa----------------aaggtctct-----------------------------------------------------------------------------------------------------------------------------ggccttggaaatatt-atccta-----------------------tg-----------tatt---------------tacaaacg-------ctttagt---ttt-agaatgtca---------------tccgcg----tat-------aac-gca---------------at-aa-atacaactttcagcaacggatctcttggctctcgcatcgatgaagaacgcagcgaaatgcgataagtaatgtgaattgcaga-attcagtgaatcatcgaatctttgaacgcaccttgcgccccttgg-tat-tccgaggggcatgcctgtttgagtgtcatgg-t-attctcaataccct-aaatcttt---gcg-ga------------------tg-aaggtgtatt-gga-c-ttggag--g-----ttt----ttgcaggca-cta------------------ttactt-tgtct-gctcctc-t-taaatacattagcagag-ata----------------ttact---------gctactct-ccagtgtgata-a-----tgtctacgct----gttagtag------------------------------------------------------------------t-g------------------------cggtatataa--------------a-ca------------------------------------------------------------------------------------------------------------tctatgc-ttct-aat-c-gtcttc-------------------ggac-aa------------------------ctt-------t-tgac-----atctcccctagtaactgcgagtgaagcgggaaaagctcaaatttaaaatctggcggtc-ttt---g-gctgtccgagttgtagtctggagaagcg-ttttccgcgctggaccgtgtacaagtcc-cttggaatagggcgtcatagagggtgagaatcccg-tctttgacacggact---accagtgc-tt-tgtgatgcgctctcaaagagtcgagttgtttgggaatgcagctcaaaat-gggtggtaaattccatctaaagctaaatattggcgagagaccgatagcgaacaagtaccgtgagggaaagatgaaaagcactttggaaagagagttaaacagtacgtgaaattgctgaaagggaaacgattgaagt-cagtcgcgtt-gtacagaactcagcctggc--tttt--gct-tggtgtattttctgt-a-tgacgggccagcatcaattttggccg-ctggaaaaaggcttcagaaatgtggcacc--t---------------------------------------------tc----gggtgtgttatagtctgaggt-catatacagcggctgggattgaggtctgcagcacgcc--ttt-atggct-ggg------g-ttcgccc--aca-t-tcgtgcttaggatgctggcgtaatggctttaaacgacccgtcttgaaacacggaccaaggagtctaacatgcctgcgagtgtttgggtggaaaa--cccgagcgcgcaatgaaagtg-aaagttgaga-tccctgtcgt-ggggagcatcgacgcccggaccagacctttt-gtgacggatctgcggtagagcatgtatgttgggacccgaaagatggtgaactatgcctgaatagggtgaa
>Cerrena_zonata
atgaa-tt------ttatgg-----------ca--------------------------------------------------gagttgt------------------------agctgg-t----------------------------------------------------------------cct--------------------------------------------------------------------------------aatcg-gac--------a---tgtgcacactt------------------tg-t-tc-a-----ttcc-----------aattct-c-atac-acc-t-ctgtgcac-t-------------------tttcata------gg-tttaatg-------------------tggaa----------------aaggtctct-----------------------------------------------------------------------------------------------------------------------------ggccttggaaatatt-agccta-----------------------tg-----------tatt---------------tacaaacg-------ctttagt---ttt-agaatgtca---------------atcgcg----tat-------aac-gca---------------at-aa-atacaacttttagcaacggatctcttggctctcgcatcgatgaagaacgcagcgaaatgcgataagtaatgtgaattgcaga-attcagtgaatcatcgaatctttgaacgcaccttgcgccccttgg-tat-tccgaggggcatgcctgtttgagtgtcatgg-t-attctcaataccct-aaatcttt---gcg-ga------------------tg-agggtgtatt-gga-c-ttggag--g-----ttt----ttgcaggca-ata------------------ttactt-tgtcg-gctcctc-t-taaatacattagcagag-ata----------------ttact---------gctactct-ccagcgtgata-at----tgtctacgct----gttagtag------------------------------------------------------------------t-g------------------------cggtatataa--------------a-ca------------------------------------------------------------------------------------------------------------tctatgc-ttct-aat-c-gtcttc-------------------ggac-aa-----------------------ttct-------t-tgac-----atctcccctagtaactgcgagtgaagcgggaaaagctcaaatttaaaatctggcggtc-ttt---g-gctgtccgagttgtagtctggagaagcg-ttttccgcgctggaccgtgtacaagtcc-cttggaatagggcgtcatagagggtgagaatcccg-tctttgacacggact---accagtgc-tt-tgtgatgcgctctcaaagagtcgagttgtttgggaatgcagctcaaaat-gggtggtaaattccatctaaagctaaatattggcgagagaccgatagcgaacaagtaccgtgagggaaagatgaaaagcactttggaaagagagttaaacagtacgtgaaattgctaaaagggaaacgcttgaagt-cagtcgcgtt-atgcagaactcagcctggc--tttt--gct-tggtgtattttctgt-a-tgacgggccagcatcaattttggccg-ctggaaaaaggcctcagaaatgtggcacc--t---------------------------------------------tc----gggtgtgttatagtctgaggt-catatacagcggctgggattgaggtctgcagcacgcc--ttt-atggct-ggg------g-ttcgccc--aca-t-tcgtgcttaggatgctggcgtaatggctttaaacgacccgtcttgaaacacggaccaaggagtctaacatgcctgcgagtgtttgggtggaaaa--cccgagcgcgcaatgaaagtg-aaagttgaga-tccctgtcgt-ggggagcatcgacgcccggaccagacctttt-gtgacggatctgcggtagagcatgtatgttgggacccgaaagatggtgaactatgcctgaatagggtgaa
>Chondrostereum_purpureum
ttgaa-tgta----cttgca-----------at--------------------------------------------------aggttga------------------------agctga-c----------------------------------------------------------------ttt---tc------------------------------------------------------------------------------gg-agt--------a---tgtgctcgcct----------------tttgtaac-----------------------ttacta-c-tttt-cca-c-ttgtgaac---------------------ctttgta------ga-ctatgaatgaaa------taaactcatctgaaaatg-----------atggtt-----------agagaggtttgttct--------------------------------------------------------------tacagagcatccttttgttagt--------------------------agttcat-agtcta-----------------------tg---------------------------ttatatttacccttg-attgaatgt---taa-tgaatgtcat--------------tttactg-----------------gtctt--tgacctttaaact-ta-atacaactttcagcaacggatctcttggctctcgcatcgatgaagaacgcagcgaaatgcgataagtaatgtgaattgcaga-attcagtgaatcatcgaatctttgaacgcaccttgcgctccttgg-tat-tccgaggagcatgcctgtttgagtgtcatta-a-attctcaaccttat-cagttttt---tat-taaat--------------tgg-ttcaaggctt-gga-t-tttggga-g------------ttgcaggct-tctc-----------------ttttga-agtca-gctcttc-t-taaatgtattagtggag-ac----ttgtaa---------------------ccgtcgcc-ttggtgtgata-at----tatctgcgcc----ttggtgtat-----------------------------------------------------------------tgg-------------------------tgactagta--------------a-tg------------------------------------------------------------------------------------------------------------tctttgc-ttat-aac-a-gtccatta-------------aattggac-aa--------------------tcacttt-------t-tgac-----ttttcccctagtaactgcgagtgaagcgggaagagctcaaatttaaaatctggcagtc-ttt---g-attgtccgagttgtaatttagagaagtg-ttacccgcgccggaccgtgtacaagtct-cctggaagggagcatcatagagggtgagaatcccg-tctttgacatggact---accggggc-tt-tgtggtatgctctcaaagagtcgagttgtttgggaatgcagctctaaat-gggtggtaaattccatctaaagctaaatattggcgagagaccgatagcgaacaagtaccgtgagggaaagatgaaaagaactttggaaagagagttaaacagtacgtgaaattgctgaaagggaaacgcttgaagt-cagtcgcatt-agctggggatcaacctttc--tttt--gat-tggtgtacttcctag-t-tgatgggtcaacatcagttttgactg-ttggataaaggttgggggaatgtggcatc--t---------------------------------------------tc----ggatgtgttatagcccttgat-tgtatacaacagttgggactgaggaattcagcacgcc--gca-aggccg-ggtt-------tttaacc--acg-t-acgtgcttaggatgttgacataatggctttaatcgacccgtcttgaaacacggaccaaggagtctaacatgcctgcgagtatttgggtgtaaaa--cccatgtgcgtaatgaaagtg-aaagttgaga-actctgtcat-ggagtgcatcgacgcccagcccagacctttt-gtgacggagctgcggtagagcatgtatgttgggacccgaaagatggtgaactatgcctgaatagggtgaa
>Cinereomyces_lindbladii
ttgaa---------tttgaa-----------ag--------------------------------------------------gggttgt------------------------agctgg-c----------------------------------------------------------------ctt---tt----------------------------------------------------------------------------gcga-ggc--------a---tgtgcacaccc------------------tg-c-tc-a-----tcc---------------------attc-aca-c-ctgtgcac---------------------acttgta------gg-ttagatg-------------------cggac------------------------------------------------------------------------t-ggggaccctgtgtt----------------------------------------------------------------ctcggtgcaagtc-tgccta-----------------------tg-----------tctt---------------tacatactct-----gttcagt---caa-cgaatgtaa---------------tctgcg----ata-------aac-gca--------------ttt-ta-atacaactttcagcaacggatctcttggctctcgcatcgatgaagaacgcagcgaaatgcgataagtaatgtgaattgcaga-attcagtgaatcatcgaatctttgaacgcaccttgcgccccttgg-tat-tccgaggggcacacccgtttgagtgtcgtga-a-attctcaattcaaa-tgcttttg---cga-gc---------------------atttgggctt-gga-c-ttgggg--g-------t----ctgccggcc-tg--------------------------tctcg-gctcccc-t-tgaatgcattagctcgg-ac----cc-----------ttgcg------g--atcagcta-tcggtgtgata-at----tgtctacgcc----gtggtttg------------------------------------------------------------------t-g-atgccacctt-------------tcaggtgttg--------------a-gg------------------------------------------------------------------------------------------------------------gatcggc-ttct-aat-c-gtcccccc-------------------------------------------------------------------------cccctagtaactgcgagtgaagcgggaaaagctcaaatttaaaatctggcggtc-ttt---g-gccgtccgagttgtagtctggagaagtg-ctttccgcgctggaccgtgtataagtct-cctggaacggagcgtcatagagggtgagaatcccg-tctttgacacggact---accagtgc-tc-tgtgatgcgctctcaaagagtcgagttgtttgggaatgcagctcaaaat-gggtggtgaattccatctaaagctaaatattggcgagagaccgatagcgaacaagtaccgtgagggaaagatgaaaagcactttggaaagagagttaaacagtacgtgaaattgctgaaagggaaacgcttgaagt-cagtcgcgtc-agccggaaatcagccttgc--ttcc--gct-tggtgtactttctgg-t-tgacgggccagcatcgattttgaccg-ttggaaaaaggcagagggaatgtggcacc--t---------------------------------------------tc----gggtgtgttatagccctctgt-tgcatacaacggttgggatcgaggaactcagcacgcc--ttc-atggtc-ggg------g-ttcgccc--acg-t-tcgtgcttaggatgctggcgtaatggctttaaacgacccgtcttgaaacacggaccaaggagtctaacatgcctgcgagtgtttgggtggaaaa--cccgagcgcgtaatgaaagtg-aaagtcggga-cctctgtcat-ggagggcaccgacgcccggacctgaagttct-ctgacggatccgcggtggagcatgtatgttgggacccgaaagatggtgaactatgcctgaatagggtgaa
>Coniophora_arida
acaaa--------tgtagaa-----------gg--------------------------------------------------gagttgc---------------ttgcagctgtgctgg-c----------------------------------------------------------------ttt---tt----------------------------------------------------------------------------cgga-ggc--------a---tgtgcacgctcgact-------------------tc-------tcct---------tttcttacat-ttac-aca-c-ctgtgaac-c-------------------tgttggta-----gg-gctgcctcgcaa-----------------------------------gaggat------------------------------------------------------------------------------------------------------------------------------------------------gctcta-----------------------tg---------tctttt---------------catatactcc---tttgtatgt--tgat-agaatgtatcgttt------tgctctcgtca-----------gagac-aaa--------cacaaaagt-ta-ttataactttcagcaacggatctcttggctctcgcatcgatgaagaacgcagcgaattgcgatatgtaatgtgaattgcagattttcagtgaatcatcgaatctttgaacgcaccttgcgctccttgg-tat-tccgaggagcatgcctgtttgagtgtcatta-a-attctcaactccct-ttgatttc---ttc-----------aa-----------aggtgagctt-gga-ttgtggag--g-------c----ttgccggct------------------------gcaa-agtcg-gctcctc-t-gaaatgcattggcaaag-gc----gtatgca----------------taataacggctt-tcgatgtgata-at----gatcatcgta----gctggaa-------------------------------------------------------------------t-g--------------------------------------------cttca-ca------------------------------------------------------------------------------------------------------------agtctat-gccc-aac-ctgctttccattca---------ttgtggga-aa----------------------cactt---------tgacc----attt--------------------------------------------------------------------------------------------------------------------------------------------------------------------------------------------------------------------------------------------------------------------------------------------------------------------------------------------------------------------------------------------------------------------------------------------------------------------------------------------------------------------------------------------------------------------------------------------------------------------------------------------------------------------------------------------------------------------------------------------------------------------------------------------------------------------------------------------------------------------------------------------------------------------
>Corticium_minnsiae
tcgaa---------tttgaa-----------ct--------------------------------------------------gggttgt------------------------agctgg-c----------------------------------------------------------------ctc---tc------------------------------------------------------------------------------ga-ggc--------a---tgtgctcaccc------------------ta-t-tc-a-----tcc---------------------acat-acc-a-ccgtgcac-c-------------------ttctgtg------gcgtgtggcg-------------------------------------gcgttggca----------------------------------------------------------------------------------------------------------------------------------acagcgtccgccc-ctgctg-----------------------cg-----------tatt---------ta----cacata-------cactacaag---tct-agaatgtcta--------------cttgcga---taa-----aaagc------------------atc-ta-atacaactttcaacaacggatctcttggctctcgcatcgatgaagaacgcagcgaaatgcgataagtaatgtgaattgcaga-attcagtgaatcatcgaatctttgaacgcaccttgcgctccttgg-tat-tccgaggagcatgcctgtttgagtgtcatga-a-tctctcaatacatc-agtttgcg---aaa-gc------------------gg-ctgttggatt-gga-c-ttggag--g------------ctgtcggcgc---------------------------aagtcg-actcctc-tctaaatgcattagctgga-tc----tgaag-------------------gtcggcgatcc-tcagtgtgata-at----tatctacgct----gtcgtattccacctgtg--------------------------------------------------------ctgg-atgttaccgttcgcatgaatgagtagctctgcg--------------a-gg------------------------------------------------------------------------------------------------------------atcacgc-ttct-aac-c-gtctgtta----------------tggac-aa----------------------caccc-------t-tgac-----atctcccctagtaactgcgagtgaagcgggaaaagctcaaatttaaaatctggcgttc-tta---g-ggcgtccgagttgtagtctggagaagcg-tcttccgcgctggaccatgcataaatct-cttggaacagagtatcatagtgggtgagaatcccg-tctttggcatggact---accagtgc-tc-tgtgatgcgctctcaaagagtcgcgttgtttgggaatgcagcgcaaaat-gggtggtaaattccatctaaagctaaatattggcgagagaccgatagcgaacaagtaccgtgagggaaagatgaaaagcactttggaaagagagttaaacagtacgtgaaattgttgaaagggaaacgcttgaagt-cagtcgcgtc-ttgcgggattcagccttgc--ttct--gct-tggtgtacttcctgt-a-tgacgggccagcatcgattttgaccg-ttggaaaaagttcaggggaatgtggcacc--t---------------------------------------------cc----gggtgtgttatagcccttgtt-cgcatacgacggttgggatcgaggttcgcagcacgcc--ttt-atggcc-ggg------g-ttcgccc--acg-t-acgtgcttaggatgctggcgtaatggctttaaacgacccgtcttgaaacacggaccaaggagtct---------------------------------------------------------------------------------------------------------------------------------------------------------------------------------
>Crepidotus_crocophyllus
tggaa------taacctggt---------------------------------------------------------------ggactgt------------------------cgctgg-c----------------------------------------------------------------tct---------------------------------------------------------------------------------tgag-agc--------a---tgtgcacgtcc--g--------------------tc-a-----tcttt---------a-------t-cttt-cca-c-ctgtgcac-c-------------------ttttgta------ga-cctggatgcttaatatatcaatctgaggtcaac--------------tcaggc-----------gtgaggact-----------------------------------gtcggcgtcgcaag------------------------atatcggctttccttgta-----------------------gcattccag-ggacta-----------------------tg-----------tttt------------t--catacacactt--taaaaatct---aat-agaatgtcgtttta---aaaggtctttgtacc--tat-----------ata-----------aaacaa-at-atacaactttcagcaacggatctcttggctctcgcatcgatgaagaacgcagcgaaatgcgataagtaatgtgaattgcaga-attcagtgaatcatcgaatctttgaacgcatcttgcgctccttgg-tat-tccgaggagcatgcctgtttgagtgtcatta-a-attctcaaccttgt-cagctttt---acc-ggc-----------------tg-gtcaaggctt-gga-t-gtgggg--g-----ttt---tttgcaggtc----------------------ttcaca-gatct-gctcccc-t-gaaatacattagtggtg-cc----tctg-------tagtgtga--------gcggctat-ttggtgtgata-atc---tatctacgcc----attagacg--------------------------------------------------------------------g----------------------cctacatctctt------------gaa-tg----------------------agaaggagggatt-------------------------------------------------------------------------aatctgc-ttat-aac-c-gtccttca-----------------ggac-aa-acata------------------------------tgact----attt--------------------------------------------------------------------------------------------------------------------------------------------------------------------------------------------------------------------------------------------------------------------------------------------------------------------------------------------------------------------------------------------------------------------------------------------------------------------------------------------------------------------------------------------------------------------------------------------------------------------------------------------------------cc--aag-t-tcgtgcttaggatgttggcataatggctttaatcgacccgtcttgaaacacggaccaaggagtctaacatgcctgcgagtgtttgggtggtaaa--cccttgcgcgtaatgaaagtg-aaagttgaga-tccctgtcgt-ggggagcatcgacgcccagaccagagctttt-gtgacggatctgcggtagagcatgtgtgttgggacccgaaagatggtgaactatgcctgaatagggtgaa
>Cyanosporus_coeruleivirens
attga-ta-------tttga-----------ag--------------------------------------------------aggttgt------------------------tgctgg-t----------------------------------------------------------------ccc---ta----------------------------------------------------------------------------gcgg-gat--------a--ttgtgcacgcct------------------cg-t-tc-aaa-aatc--------------caacc-t-ttac-acc-c-ctgtgcat-c-------------------atttgta------gg-gttgcgg-------------------cctt-----------------cgggcttgc---------------------------------------------------------------------------------------------------------------------------------------------gctcta-----------------------tg-----------ttta------------t--cacaaact-------ctgtagtatgtgt-agaatgac----------------atcgcg----tat-------aac-gca--------------tct-at-atacaactttcagcaacggatctcttggctctcgcatcgatgaagaacgcagcgaaatgcgataagtaatgtgaattgcaga-attcagtgaatcatcgaatctttgaacgcaccttgcgctccttgg-tat-tccgaggagcatgcctgtttgagtgtcatgg-a-atcatcaactctta-tttctttt---tca--------------------gag-atgagagctt-gga-c-ttggag--g-----ttt----ttgctggca-----------------------ctttg-tgccg-gctcctc-t-tgaatgcattagcttga-ac----ct-----------ttgct------gt-atcggcc--tcggtgtgata-at----tgtctacgcc----gtggctg-------------------------------------------------------------------t-g-aggctta------------------tttttaaa--------------t-gg------------------------------------------------------------------------------------------------------------gctcagc-ttct-aat-g-gtctgctt---------------gcggac-aa--------------------catctca-------t-tgac-----ctctcccctagtaactgcgagtgaagcgggataagctcaaatttaaaatctggtagct-tc------gctgcccgagttgtaatctggagaagtg-ctttccgtgctggaccgtgtacaagtct-cttggaacagagcgtcatagagggtgagaatcccg-tctttgacacggact---accagtgc-tt-tgtgatgcgctctcaaagagtcgagttgtttgggaatgcagctcaaaat-gggtggtaaattccatctaaagctaaatattggcgagagaccgatagcgaacaagtaccgtgagggaaagatgaaaagaactttggaaagagagttaaacagtacgtgaaattgctgaaagggaaacgcttgaagt-cagtcgcgtt-ggccggaactcagcctggc--tttg--gct-tggtgcattttctgg-t-cgacgggtcagcatcagttttgatcg-tcggataatggttgggggaatgtggcatc--t---------------------------------------------tc----ggatgtgttatagccctcagt-cgcatacgatggttgggactgaggatctcagcacacc--ttt-atggtc-ggg------g-ttcgccc--acg-t-ttgtgcttaggatgctggcataatggctttaaacgacccgtcttgaaacacggaccaaggagtctaacatgcgtgcgagtgtttgggtggaaaa--cccgagcgcgtaatgaaagtg-aaagttgaga-tccctgtcgt-ggggagcatcgacgcccggaccagaccttct-gtgacggctctgcggtggagcatgtatgttgggacccgaaagatggtgaactatgcctgaatagggtgaa
>Cyanosporus_ungulatus
ttgaa-ta-------tttga-----------ag--------------------------------------------------aggttgc------------------------tgctgg-t----------------------------------------------------------------ctc---ta----------------------------------------------------------------------------gcgg-gac--------a--ttgtgcacgcct------------------cg-t-tc-aaa-aatc--------------caacc-t-ttac-acc-c-ctgtgcat-c-------------------atttgta------gg-gttgcgg-------------------ccgt-----------------caggcctgc---------------------------------------------------------------------------------------------------------------------------------------------gctcta-----------------------tg-----------ttta------------t--cacaaact-------ctgtagtatgtgt-agaatgac----------------attgcg----tat-------aac-gca--------------tct-at-atacaactttcagcaacggatctcttggctctcgcatcgatgaagaacgcagcgaaatgcgataagtaatgtgaattgcaga-attcagtgaatcatcgaatctttgaacgcaccttgcgctccttgg-tat-tccgaggagcatgcctgtttgagtgtcatgg-a-atcatcaactctta-tttctttt---tca--------------------gag-atgagagctt-gga-c-ttggag--g-----tct----ttgctggct-----------------------ttttg-tgccg-gctcctc-t-tgaatgcattagcttga-ac----ct-----------ttgct------gt-atcggcc--tcggtgtgata-at----tgtctacgcc----gtggctg-------------------------------------------------------------------t-g-aggct--------------------tttttaaa--------------c-gg------------------------------------------------------------------------------------------------------------gctcagc-ttcc-aat-c-gtctgctt---------------gcagac-aa--------------------catctca-------t-tgac-----ctctcccctagtaactgcgagtgaagcgggataagctcaaatttaaaatctggtagcc-tc------gctgcccgagttgtaatctggagaagtg-ctttccgtgctggaccgtgtacaagtct-cttggaacagagcgtcatagagggtgagaatcccg-tctttgacacggact---accagtgc-tt-tgtgatgcgctctcaaagagtcgagttgtttgggaatgcagctcaaaat-gggtggtaaattccatctaaagctaaatattggcgagagaccgatagcgaacaagtaccgtgagggaaagatgaaaagaactttggaaagagagttaaacagtacgtgaaattgctgaaagggaaacgcttgaagt-cagtcgcgtt-ggccggaactcagcctggc--tttg--gct-tggtgcattttctgg-t-cgacgggtcagcatcagttttgatcg-tcggataatggttgggggaatgtggcatc--t---------------------------------------------tc----ggatgtgttatagccctcagt-cgcatacgatggttgggactgaggatctcagcacacc--ttt-atggtc-ggg------g-ttcgccc--acg-t-ttgtgcttaggatgctggcataatggctttaaacgacccgtcttgaaacacggaccaaggagtctaacatgcgtgcgagtgtttgggtggaaaa--cccgagcgcgtaatgaaagtg-aaagttgaga-tccctgtcgc-ggggagcatcgacgcccggaccagaccttct-gtgacggctctgcggtggagcatgtatgttgggacccgaaagatggtgaactatgcctgaatagggtgaa
>Cylindrobasidium_laeve
atgaa-taata--ctttgcagcttc----------------------------------------------------------aagttgt------------------------tgctgg-t----------------------------------------------------------------ctt---ta----------------------------------------------------------------------------acga-gac--------a---tgtgcacactt------gt----------tgttgtgaata-------------------------t-tcat-cca-c-ctgtgcac---------------------ttctgta------ag-tctggaaaac--------tatcataaagtttacttt-----------gtggtttgaaa-------------------------------------------------ggttgcttttttaaa------------------------------gctccttttga--------------------------ctttcca-ggctta-----------------------tg-----------aatt---------------catatactctt----tgtatgtct-----tgaatgtcttg-------------tttactg-------------gac-tta---tgtcctctaaaact-at-atacaactttcaacaacggatctcttggctctcgcatcgatgaagaacgcagcgaaatgcgataactaatgtgaattgcaga-attcagtgaatcatcgagtctttgaacgcaccttgcgccctctgg-tat-tccggagggcatgcctgtttgagtgtcagtg-a-aatctcaacctctc-atgctttg---ttg-gcat-------------------tgagaggatt-gga-t-atggag--g-------c----ttgctggat-ttt-------------------------attca-gctcctc-t-gaaatgtattagcagga-ac----ca-----------ttgctaa----ggtttactgca-gccgtgtgata-at----tatctt-----gcggttgaag-------------------------------------------------------------------t--------------------------aaataattagtt--------------tg--------tctcacttttggtctgaagaaatgctcattg--agctttctttgcc------ttctctcttcggagtgatacctatccaagtgcagattttaatggtcttatccagc-ttct-aac-c-atctggaa---------------acagat-aa-------------------------------cact-tgacc----atttcccctagtaactgcgagtgaagagggaaaagctcaaatttaaaatctggcagct-tt------gctgtccgagttgtaatttagagaagtg-atgcccgcgctggaccgtgtataagtct-cctggaatggtgcgtcatagagggtgagaatcccg-tctttgacacggact---cccagtgc-at-tgtggtacgctctcaaagagtcgtgttgtttgggaatgcagcactaaat-gggtggtaaattccatctaaagctaaatattggcgagagaccgatagcaaacaagtaccgtgagggaaagatgaaaagaactttggaaagagagtgaaacagtacgtgaaattgttgaaagggaaacgcttgaagt-cagtcgcatt-gtctgggaatcagtcttgc--tttt--gct-tgatgtactttccag-t-taatgggtcagcatcagttttgatcg-ttggataaaggctgaaggaatgtggcatc--t---------------------------------------------cc----ggatgtgttatagccttcagt-tgcatacaacggttgggactgaggaattcagcacgcc--gaa-aggccg-ggtc-------ttgtacc--acg-t-tcgtgcttaggatgctggcataatggctttaatcgacccgtcttgaaacacggaccaaggagtctaacatgcctgcaagtatttgggtggaaaa--ctcgagtgcgtaatgaaagtg-aaagttgaga-actct---tt-agagtgcatcgacgcccggaccagacgtttt-ctgacggatccgcggtagagcatgtatgttgggacccgaaagatggtgaactatgcctgaatagggtgaa
>Cystidiopostia_hibernica
ttgaa-ta-------tttga-----------ag--------------------------------------------------gagctgt-----------------------ctgctgg-c----------------------------------------------------------------ctc---ta----------------------------------------------------------------------------gtgg-ggc--------a---tgtgcacgctc------------------cg-t-tc-aaa--atcc-------------aacct-t-tcat-acc-c-ctgtgcac-c-------------------ttttgta------gg-gttgtgg-------------------ccgt-----------------aaggct-gc---------------------------------------------------------------------------------------------------------------------------------------------actcta-----------------------tg-----------ttta------------tcatataaact-------ctcaagtatgtgt-agaatgac----------------accgcg----tgt-------aac-gca--------------tct-tt-atacaactttcagcaacggatctcttggctctcgcatcgatgaagaacgcagcgaaatgcgataagtaatgtgaattgcaga-attcagtgaatcatcgaatctttgaacgcaccttgcgctccttgg-tat-tccgaggagcatgcctgtttgagtgtcatgg-a-atcatcaacctctt-gttttttt---ttt-aatt---------------gac-aagaaggctt-gga-c-ttggag--g-----ctt----gtgccggtt-tcggt----------------ttgtcc-gatcg-gctcctc-t-tgaatgcattagcttga-ac----ct-----------atgct------gt-atcggctgttcggtgtgata-at----tgtctacgcc----gcagctg-------------------------------------------------------------------t-g-aggct-------------------gtaaaattg--------------t-ag------------------------------------------------------------------------------------------------------------gatcagc-ttct-aaa-c-gtcccctc-----------------ggac-ag-------------------tatcttta-------t-tgac-----ctct--------------------------------------------------ggtc-ttt--cg-gccgtccgagttgtaatctggagaagtg-ctttccgtgctggaccgtgtacaagtct-cttggaacagagcgtcgtagagggtgagaatcccg-tctttgacacggact---accagtgc-tt-tgtgatgcgctctcgaagagtcgagttgtttgggaatgcagctcaaaat-gggtggtaaattccatctaaagctaaatattggcgagagaccgatagcgaacaagtaccgtgagggaaagatgaaaagaactttggaaagagagttaaacagtacgtgaaattgctgaaagggaaacgcttgaagt-cagtcgcatc-gtccggaactcagcctggc--tttt--gct-tggtgtattttctgg-t-tgatgggtcagcatcagttttgattg-tcggaaaatggctaggggaatgtggcatc--t---------------------------------------------tc----gggtgtgttatagcccttagt-cgcatgcgatgattgggactgaggatctcagcgcgcc--ttt-atggtc-ggg------g-ttcgccc--acg-t-ttgcgcttaggatgctggcataatggctttaaacgacccgtcttgaaacacggaccaaggagtctaacatgcatgcgagtgtttgggtggaaaa--cccgagcgcgtaatgaaagtg-aaagttgaga-cctctgtcgt-ggagggcatcgacgcccggaccagacctttt-gtgacggccctgcggtagagcatgtatgttgggacccgaaagatggtgaactatgcctgaatagggtgaa
>Dacryobolus_karstenii
tcgaa-tt------ttggaa-----------ac--------------------------------------------------gagctgt------------------------cgctgg-c----------------------------------------------------------------tcc---tcctc-----------------------------------------------gc-----------------------ggagg-agc--------a---tgtgcacgctcggaa-------------------acaaaa-------------------atccc-a-caaa-ccc-c-ctgtgcat-c-------------------ttttgta------gg-gaggaggtggcgcc-------------------------------------------------------------------------------------------------------------------------------------------------------------------------cgtcgccgtcgcc-gaccta-----------------------tg-----------tttc----------a----catcca-------ctcgtcagt--ctat-agaatgtttcggcg--------------------cag------cgat-gcg-----ctttgataaaaa-tt-atacaactttcagcaacggatctcttggctctcgcatcgatgaagaacgcagcgaaatgcgataagtaatgtgaattgcaga-attcagtgaatcatcgaatctttgaacgcaccttgcgctcctcgg-tat-tccgaggagcatgcctgtttgagtgtcatgg-a-accatcaacttcga-agggattt---tct-ttc-----------------------gaagctt-ggagt-ttggga--g-------c----ctgccggcc-ct--------------------------tgtcg-gctctcc-t-cgaatgcattagctgaa-cg----gaggtt---------------------cgggtcgc-acggcgtgata-at----catttcatgg----atcgtct-------------------------------------------------------------------c-g--------------------------accccgtct---------------tc------------------------------------------------------------------------------------------------------------catcggc-ttcc-aat-c-gtcttc-------------------ggac-acg--------------------------------------------cttt--------------------------------------------------------------------------------ctggagaagtg-ctttccgcgctggaccgtgtacaagtct-cttggaacagagcgtcgtagagggtgagaatcccg-tctttgacacggact---gccagtgc-tt-tgtgatgcgctctcgaagagtcgagttgtttgggaatgcagctcaaaac-gggtggtaaattccatctaaagctaaatattggcgagagaccgatagcgaacaagtaccgtgagggaaagatgaaaagcactttggaaagagagttaaacagtacgtgaaattgctgaaagggaaacgcttgaagt-cagtcgcgtc-gtccggaactcagcctcgc--cttc--gcg-gggtgcattttccgt-t-cgacgggccagcatcaattttgaccg-tcggagaaaggcgaggggaatgtggcatc--t---------------------------------------------tc----ggatgtgttatagccccccgt-cagacgcggcggtcgggattgaggatc-----------------------gggc-----g---------ctcg-t----cgctttggatgctggcgtaatggctttaatcgacccgtcttgaaacacggaccaaggagtctaacatgcccgcgagtgtttgggtgtcaaa--cccgagcgcgcaatgaaagtg-aaagtcgaga-cctctccc---cgagggcatcgacgcccggaccagaccttct-gtgacggctccgcggtagagcgtgcatgttgggacccgaaagatggtgaactatgcctgaatagggtgaa
>Daedalea_dickinsii
-tgaa---------ttttga-----------ag--------------------------------------------------gggttgt------------------------agctgg-c----------------------------------------------------------------ctt---ca-----a---------------------------------------------------------------------------ggc--------attttgtgcacgccc------------------cg-a-tc-a---------------------tcatc-c-tttc-aca-c-ctgtgcac-a-------------------ttctgta------gg-tgggctg-------------------------------t--------ctggca----------------------------------------------a-------agtcttt----------------------------------gacgtctttgctc---------------------------tgttggcc-ctccta-----------------------tg-----------tttt----------a-c--tacaaact-------ttacagt--tcaa-agaatgtct---------------atcgcg----tct-------aac-gca---------------tt-at-atacaactttcagcaacggatctcttggctctcgcatcgatgaagaacgcagcgaaatgcgataagtaatgtgaattgcaga-attcagtgaatcatcgaatctttgaacgcaccttgcgctccttgg-tat-tccgaggagcatgcctgtttgagtgtcgtgg-a-atcatcaactctat-ttgctttt---gtg------------------------aatagagctt-gga-c-ttggag--g-----t-taa--ttgctggat-gc-------------------attagt-gtctg-gctcctc-t-tgaatatattagcttga-ac----ct-----------ttgtg------g--atcagct--tcggtgtgata-at----tgtctacgcc----gtcctga---------------------------------------------------------------------g-aagca---------------------taactgt--------------g-gg------------------------------------------------------------------------------------------------------------ttttggc-ttcc-aat-c-gtccttca---------------cgggac-aa---------------------attatt-------a-tgac-----ctttcccctagtaactgcgagtgaagcgggaaaagctcaaatttaaaatctggcggtc-ttt---g-gccgtccgagttgtagtctggagaagtg-ttttccgtgctggaccgtgtacaagtct-cttggaacagagcgtcatagagggtgagaatcccg-tctttgacacggact---accagtgc-tt-tgtgatgcgctctcaaagagtcgagttgtttgggaatgcagctcaaaat-gggtggtaaattccatctaaagctaaatattggcgagagaccgatagcgaacaagtaccgtgagggaaagatgaaaagcactttggaaagagagttaaacagtacgtgaaattgctgaaagggaaacgcttgaagt-cagtcgcgtt-gatcagaactcagccttgc--tttt--gct-tggtgcattttctgg-t-tgacgggccagcatcgattttgacca-tcggaaaaaggctaggggaatgtggcacc--t---------------------------------------------tc----gggtgtgttatagcccttagt-cacatacggtggttgggatcgaggaccgcagcacgcc--ttt-atggcc-ggg------g-ttcgccc--acg-t-tcgtgcttaggatgctggcgtaatggctttaaacgacccgtcttgaaacacggaccaaggagtctaacatgcctgcgagtgtttgggtggaaaa--cccgagcgcgtaatgaaagtg-aaagttgaga-tccctgtcgt-ggggagcatcgacgcccggacctgaacttcg-gtgatggctctgcggtagagcatgtatgttgggacccgaaagatggtgaactatgcctgaatagggtgaa
>Daedaleopsis_tricolor
-------------------------------------------------------------------------------------------------------------------------------------------------------------------------------------------------------------------------------------------------------------------------------------------------------------------------------------------------------------------------------------------------------------------------------------------------------------------------------------------------------------------------------------------------------------------------------------------------------------------------------------------------------------------------------------------------------------------------------------------------------------------------------------------------------------------------------------------------------------------------------------------------------------------------------------------------------------------------------------------------------------------------------------------------------------------------------------------------------------------------------------------------------------------------------------------------------------------------------------------------------------------------------------------------------------------------------------------------------------------------------------------------------------------------------------------------------------------------------------------------------------------------------------------------------------------------cccctagtaactgcgagtgaagcgggaaaagctcaaatttaaaatctggcggtc-ttt---g-gccgtccgagttgtagtctggagaagtg-ctttccgcgctggaccgtgtataagtct-cttggaacagagcgtcatagagggtgagaatcccg-tctttgacacggact---accagtgc-tt-tgtgatgcgctctcaaagagtcgagttgtttgggaatgcagctcaaaat-gggtggtaaattccatctaaagctaaatattggcgagagaccgatagcgaacaagtaccgtgagggaaagatgaaaagcactttggaaagagagttaaacagtacgtgaaattgctgaaagggaaacacttgaagt-cagtcgcgtt-ggccggaactcagccttgc--tttc--gct-tggtgcactttccgg-t-tgacgggccagcatcgatttcgaccg-gcggaaaagggttggagaaatgtggcacc--c---------------------------------------------tc----gggtgtgttatagtctctagt-cgcatacgtcggtcgggatcgaggatcgcagcgcgcc--gca--aggca-ggg------g-ttcgccc--act-t-tcgcgcttaggatgctggcataatggctttaaatgacccgtcttgaaacacggaccaaggagtctaacatgcctgcgagtgtttgggtggaaaa--cccgagcgcgtaatgaaagtg-aaagttgaga-cctctgtcgt-ggagggcatcgacgcccggacctgacgttct-ctgacggatccgcggtagagcatgtatgttgggacccgaaagatggtgaactatgcctgaatagggtgaa
>Datronia_mollis
ctgag-tc-------ttgaa-----------tg--------------------------------------------------gggttgt------------------------agctgg-c----------------------------------------------------------------ctt----------------------------------------------------------------------------------aaa-ggc--------a---tgtgctcgccc------------------tg-t-tc-aa---at------------------cc-a-ctct-aca-c-ctgtgcac-t-------------------tactgtg------gg-ctttggt-------------------------------------tagaaagcc----------------------------------------------a-------ggtttata--------------------------------acctgacctt--------------------------------tgagccg-ggctca-----------------------tg-----------ttta---------ct-t--tacaaaca-------acttagt---atc-agaatgtgt---------------attgcaa---ttt-------aat-gca---------------tt-tt-atacaactttcagcaacggatctcttggctctcgcatcgatgaagaacgcagcgaaatgcgataagtaatgtgaattgcaga-attcagtgaatcatcgaatctttgaacgcaccttgcgctccttgg-tat-tccgaggagcacgcctgtttgagtgtcatga-a-attctcaacctaca-aagctttg---tgt---------------------tt-tgttaggctt-gga-c-ttggag--g-------c----ttgctggct-ct--------------------------tgtca-gcttctc-t-taaattcattagcttga-tt----cc-----------ttgtg------g--atcggcc--tcggtgtgata-at----tgtctacgct----gtgaccg-------------------------------------------------------------------t-g-aaacat-------------------------------------------at------------------------------------------------------------------------------------------------------------ggtgagc-ttct-aat-g-gtcttgttg--------------aaagac-at---------------------ctttta-------t-tgac-----atctcccctagtaactgcgagtgaagcgggaaaagctcaaatttaaaatctggcggtc-ttt---g-gctgtccgagttgtagtctggagaagtg-ttttccgcgctggaccgtgtataagtct-cttggaatagagcgtcatagagggtgagaatcccg-tctttgacacggact---accagtgc-tt-tgtgatgcgctctcaaagagtcgagttgtttgggaatgcagctcaaaat-gggtggtaaattccatctaaagctaaatattggcgagagaccgatagcgaacaagtaccgtgagggaaagatgaaaagcactttggaaagagagttaaacagtacgtgaaattgctgaaagggaaacgattgaagt-cagtcgcgtt-gtttggaactcagccttgc--tttt--gct-tggtgcactttctga-a-tgacgggccagcatcaatttcagccg-ttggaaaaaggctgggggaatgtggcacc--t---------------------------------------------tc----gggtgtgttatagcctctggt-cacatacaacggttgggattgaggaccgcagcgcgcc--gta--aggca-ggg------g-gtttccc--act-t-tcgcgcttaggatgctggcataatggctttaaacgacccgtcttgaaacacggaccaaggagtctaacatgcctgcgagtgtttgggtggaaaa--cccgagcgcgtaatgaaagtg-aaagttgaga-cctctgtcat-ggagggcatcgacgcccggacttgaagtttt-ctgatggatccgcggtagagcatgtatgttgggacccgaaagatggtgaactatgcctgaatagggtgaa
>Eichleriella_aculeobasidiata
------ttcgg-------------------------------------------------------------------------------------------------------ccttca-c----------------------------------------------------------------ctc---tt---------------------------------------------------c-----------------------------agc------------tgtgcgctccg------------gctgcacgctgtcgaact--------------------------acac-aca-c-ctgtgcac-c-------------------ttatcgg--tttcggcctcaccg-----------------------------------------------------------------------------------------------c----------------------------------------------------------------------------------------------cgtcgc-----------------------cg-----------cttt----------------acatc-------ttacaacgtcagttc-agaatgttta----------------------------------aactataaa----------------ag-taacaactttcaacaacggatctcttggctctcgcatcgatgaagaacgcagcgaaatgcgataagtaatgtgaattgcaga-attcagtgaatcatcgaatctttgaacgcatcttgcgctccatgg-tat-tccgtggagcatgcctgttcgagtgtcacgt-c-aaccctcaccgcttgcgatgtca---aaa-tgcgctc---------------------gaggt-gga-t-ttggac----------c----gtgccgcgt-c---------------------------tcgcg-gctcgtctt-gaaatgcattagcttgc-gc----ttt----------ttaga------gt-gctcggca-ccggtgtgata-at----tatctgcgcc--------------------------------------------------------------------------------------------------------------------------------------------------------------------------------------------------------------------------------------------------------------------------------------------------aag------------------------------------------------cccctagtaacggcgagtgaagagggaagagctcaaatttaaaatctggcggtc-tac---g-gccgtccgagttgtaatctagagaggtg-ttttccgtgccggaccgtgtacaagtcc-cttggaacagggcgtcatagagggtgagaatcccg-tccatgacacggact---cccggtgc-ac-tgtgatacgccttcgaagagtcgagttgtttgggaatgcagctcaaaat-gggtggtaaattccatctaaagctaaatacaggcgagagaccgatagcgaacaagtaccgtgagggaaagatgaaaagaactttggaaagagagttaaacagtacgtgaaattgttgaaagggaaacgcttgaagt-cagtcgcgtc-cgcagggactcagccttgc--tttt--gct-tggtgtacttctctg-t-ggatgggccagcatcgattttagtcg-ccggaaaagggcgggaggaatgtggcagc--t---------------------------------------------------tgctgtgttatagcctctcgt-cgtacacggtggccgggatcgaggactgcagcacgcc--ttt--tggtc-gggg-------ttcgccc--acg-ccacgtgcttaggatgctggcgtaatggctttaaacgacccgtcttgaaacacggaccaaggagtctaacatgcctgcgagtgtttgggtgtaaaa--cccaggcgcgtaatgaaagtgaaaagttgggactcttta-----gtgaggcaccgacgcccgatcctgacgttct-ctgacggatttgaggcagagcatgtatgttgggacccgaaagatggtgaactatgcctgaatagggcgaa
>Eichleriella_sp.
-------------------------------------------------------------------------------------------------------------------------------------------------------------------------------------------------------------------------------------------------------------------------------------------------------------------------------------------------------------------------------------------------------------------------------------------------------------------------------------------------------------------------------------------------------------------------------------------------------------------------------------------------------------------------------------------------------------------------------------------------------------------------------------------------------------------------------------------------------------------------------------------------------------------------------------------------------------------------------------------------------------------------------------------------------------------------------------------------------------------------------------------------------------------------------------------------------------------------------------------------------------------------------------------------------------------------------------------------------------------------------------------------------------------------------------------------------------------------------------------------------------------------------------------------------------------------cccctagtaacggcgagtgaagagggaagagctcaaatttaaaatctggcggtc-tac---g-gccgtccgagttgtaatctagagaggtg-ttttccgtgccggaccgtgtacaagtcc-cttggaacagggcgtcatagagggtgagaatcccg-tccatgacacggact---cccggtgc-ac-tgtgatacgccttcgaagagtcgagttgtttgggaatgcagctcaaaat-gggtggtaaattccatctaaagctaaatacaggcgagagaccgatagcgaacaagtaccgtgagggaaagatgaaaagaactttggaaagagagttaaacagtacgtgaaattgttgaaagggaaacgcttgaagt-cagtcgcgtc-cgcagggactcagccttgc--tttt--gct-tggtgtacttctctg-t-ggatgggccagcatcgattttagtcg-ccggaaaagggcgggaggaatgtggcagc--t---------------------------------------------------tgctgtgttatagcctctcgt-cgtacacggtggccgggatcgaggactgcagcacgcc--ttt--tggtc-gggg-------ttcgccc--acg-ccacgtgcttaggatgctggcgtaatggctttaaacgacccgtcttgaaacacggaccaaggagtctaacatgcttgcgagtgtttgggtgtaaaa--cccaggcgcgtaatgaaagtgaaaagttgggactcttta-----gtgaggcaccgacgcccgatcctgacgttct-ctgacggatttgaggcagagcatgtatgttgggacccgaaagatggtgaactatgcctgaatagggcgaa
>Exidia_glandulosa
---agattc--------------------------------------------------------------------------gggcttcgg-----------------------cctaa-c----------------------------------------------------------------ctc---tt---------------------------------------------------c-----------------------------agc------------tgtgcgcttc------------ggctgcacgctgtcgaa----------------------acc---tctc-aca-c-ctgtgcac-c-------------------ttttcgg--ttgcggcgttcgcg-----------------------------------------------------------------------------------------------t----------------------------------------------------------------------------------------------cgcttc-----------------------cg-----------cttt----------a----cacatt-------ttactacaaaagtcc-agaatgtcaa----------------------------------aactata--------------aac-ataatacaactttcaacaacggatctcttggctctcgcatcgatgaagaacgcagcgaaatgcgataagtaatgtgaattgcaga-attcagtgaatcatcgaatctttgaacgcaccttgcgctccatgg-tat-tccgtggagcatgcctgtttgagtgtcacgt-c-aaccctcattcatg-tgatgtta---cag-tcgcat-----------------------gaat-gga-t-ttggac----------c----gtgtcg-------------------------------taatcg-actcgtccc-gaaatgcattagcttgc-gc----tt-----------ttaga------gt-gctgggca-ccggtgtgata-at----tatctgcgcc----aacgcct-------------------------------------------------------------------t-a-ag-----------------------cctcttca--------------g-cg------------------------------------------------------------------------------------------------------------gcgctgc-ttac-agc-c-gtcctgac-----------------ggac-a---------------------actattt---------taacg----ctttcccctagtaacggcgagtgaagagggaagagctcaaatttgaaatctggcggtc-tca---g-gccgtccgagttgtaatctagagaggtg-ttttccgtgccggaccgtgtacaagtcc-cttggaacagggcgtcatagagggtgagaatcccg-tccatgacacggact---cccggtgc-tc-tgtgatacaccttcaaagagtcgagttgtttgggaatgcagctcaaaat-gggtggtaaattccatctaaagctaaatacaggcgagagaccgatagcgaacaagtaccgtgagggaaagatgaaaagaactttggaaagagagttaaacagtacgtgaaattgttgaaagggaaacgcttgaagt-cagtcgcgtc-tgccgggactcagccttgc--tttt--gct-tggtgcacttctcgg-t-ggatgggccagcatcgattttgatcg-ccggaaaagggtgggaggaatgtggcagc--t---------------------------------------------------tgctgtgttatagcctcctat-cgtacacggtggttgggatcgaggattgcagcacgcc--ttt---ggtc-gggg-------ttcgccc--acg-ccacgtgcttaggatgctggcgtaatggctttaaacgacccgtcttgaaacacggaccaaggagtctaacatgcctgcgagtgtttgggtgttaaa--cccaggcgcgtaatgaaagtgataagttgggactcttcg-----ctgaggcaccgacgcccgatcctgaagttta-cggacggatttgaggtagagcatgtatgttgggacccgaaagatggtgaactatgcctgaatagggtgaa
>Fibroporia_albicans
atgaa-tt-------ttgaa-----------at--------------------------------------------------gggttgt------------------------agctgg-c----------------------------------------------------------------tct--------------------------------------------------------------------------------aatcg-ggc--------a---tgtgcacaccc------------------ta-t-tc-a-----t---------------ccatt-t-ctat-aca-c-ctgtgcac---------------------ccttgta------gg-attttgg-------------------ttgta----------------cgggaa------------------------------------------------------ggctgtcaaagg----------------------------------------------------------------ctttcctagaccg-gtccta-----------------------tgt----------tttt----------a-t--tataaaccct-----tgaatgt---ctt-tgaatgtct-----------t---tgcatt----aat-------aat-gca--------------ttt-ta-atacaactttcagcaacggatctcttggctctcgcatcgatgaagaacgcagcgaaatgcgataagtaatgtgaattgcaga-attcagtgaatcatcgaatctttgaacgcaccttgcgctccttgg-tat-tccgaggagcatgcctgtttgagtgtcatgg-a-attatcaaatcttc-actttaat---tta-tttta---------------ga-gggttggttt-gga-t-ttggag--g-----tttta--ttgctggccg--------tattt--------ttgtgt-ggtcg-gctcctc-t-tgaatgcattagcttga-gc----ct-----------ttaac------gg-gtcggcttatcggtgtgata-ataaaattactacgcc----gttgtcg-------------------------------------------------------------------------------------------------ggtttcg--------------t-ga------------------------------------------------------------------------------------------------------------gtcgagc-ttcc-aat-c-gtccttt--------------------------------------------------------------------------cccctagtaactgcgagtgaagcgggaaaagctcaaatttaaaatctggcggtt-tat--ta-gccgtccgagttgtagtctggagaagtg-ctttccgtgctggaccgtgtacaagtcc-cttggaacagggcgtcatagagggtgagaatcccg-tctttgacacggact---accagtgc-tt-tgtgatgcgctctcaaagagtcgagttgtttgggaatgcagctcaaaat-gggtggtaaattccatctaaagctaaatacaggcgagagaccgatagcgaacaagtaccgtgagggaaagatgaaaagcactttggaaagagagttaaacagtacgtgaaattgctgaaagggaaacgcttgaagt-cagtcgcgtt-gtccggaaatcagccttgc--tttc--gct-tggtgtattttctgg-t-tgacgggccagcatcgattttgaccg-ttggataaaggtgaggggaatgtggcacc--t---------------------------------------------tc----gggtgtgttatagccctttgt-cacatacaacggttgggatcgaggaactcagcacgcc--ttt-atggtc-ggg------g-ttcgccc--acg-t-tcgtgcttaggatgctggcataatggctttaaacgacccgtcttgaaacacggaccaaggagtctaacatgcctgcgagtgtttgggtggtaaa--cccgagcgcgtaattaaagta-aaagttgaga-tccccttcacaagggagcatcgacgcccggacttgacctttttgtgatagctctgcggtagagcatgtatgttgggacccgaaagatggtgaactatgcctgaatagggtgaa
>Fomitiporia_torreyae
acgag---------ttggaa-----------cgt-----------------------------------------------ggaggttga------------------------tgctgg-tgcat---------------------------------------------------------atattta--tt---------------------------------------------------------------------------gtgtg-tac------ata---tgtgctcgcct-----------------------tc-aca--ctctt------------catcc-a-ctca-acc-c-ctgtgcac-tttatcagagttagtaatagtattgtgg-tggcgg--------------------ccatttgttgttattcattgttagaagcgggggcaaccctgtctggcaatagtaatgat-------aataatcttg------------------------------------------------------------------------------------------------------gttctactactattacta-----------tgaacactttgaatttt----------atttatacaaacactt----tgcttgt-tcttg-tgaatgtgtaat--------gctccttgtga-----------gcgaa-ata--------------caa-at-atacaactttcaacaacggatctcttggctctcgcatcgatgaagaacgcagcgaaatgcgataagtaatgtgaattgcaga-attcagtgaatcatcgaatctttgaacgcaccttgcgccccttgg-tat-tccgaggggcatgcctgtttgagtgtcatgt-a-attctcaatcctct-tcttctta---act-gaag----------------aa-aaagaggctt-gga-c-ttggag--g-----tatacacaagctggta-ct-------------------gtttgg-tatcg-gctcctc-t-caaatacattagctgga-ct----gtagtt---------------------cgcattgt-ttggtgtaata-gt----tctatcttatttc-actacag-------------------------------------------------------------------t-g-------------------------cttacttag--------------a-cg------------------------------------------------------------------------------------------------------------ggtctgc-ttcc-aat-a-gtccgcctatg----------tgtcggac-ag-gtact------------ctgttaccttaaaccat-tgacc---ccttt--------------------------------------------------------------------------------------------------------------------------------------------------------------------------------------------------------------------------------------------------------------------------------------------------------------------------------------------------------------------------------------------------------------------------------------------------------------------------------------------------------------------------------------------------------------------------------------------------------------------------------------------------------------------------------------------------------------------------------------------------------------------------------------------------------------------------------------------------------------------------------------------------------------------
>Fomitopsis_palustris
atgaa-tt-------ttgaa-----------ag--------------------------------------------------gggttgt------------------------agctgg-c----------------------------------------------------------------cgt---ctctttg-----------------------------------------------------------------------gggc-ggc--------a---tgtgcacgccc------------------tg-a-tc-a-----cta-------------tccat-c-tcac-aca-c-ctgtgcac-a-------------------cactgta------gg-ttggctt------------------gtgat-----------------tggagc-----------ttac---------------------------------------agtcttc----------------------------------attgactttgctc-----------------------tggttggaggcc-ctccta-----------------------tg-----------tatt----------a-t--cacaaactac-----ttcagtt---taa-agaatgtac-----------t---cttgcg----tct-------aac-gca--------------ttt-aa-atacaactttcagcaacggatctcttggctctcgcatcgatgaagaacgcagcgaaatgcgataagtaatgtgaattgcaga-attcagtgaatcatcgaatctttgaacgcaccttgcgctccttgg-tat-tccgaggagcatgcctgtttgagtgtcatgg-a-attctcaactctat-ttgctttt---------------------gtgaa------tagagctt-gga-t-ttggag--g-------t----ttattgctg-gt-------------------acttgt-gatcg-gctcctc-t-tgaatgcattagctcga-ac----ct-----------ttgcg------g--atcagcta-tcggtgtgata-at----tgtctacgcc----gttgcag-------------------------------------------------------------------t-g-aagca----------------------tatcaa--------------t-gg------------------------------------------------------------------------------------------------------------gctcggc-ttcc-aat-c-gtccttta---------------ctggac-aa----------------------tgact-------t-tgac-----ctttcccctagtaactgcgagtgaagcgggaaaagctcaaatttaaaatctggcggtc-ttt---g-gccgtccgagttgtagtctggagaagtg-atttccgcgctggaccgtgtacaagtct-cttggaacagagcgtcatagagggtgagaatcccg-tctttgacacggact---accagtgc-tt-tgtgatgcgctctcaaagagtcgagttgtttgggaatgcagctcaaaat-gggtggtaaattccatctaaagctaaatattggcgagagaccgatagcgaacaagtaccgtgagggaaagatgaaaagcactttggaaagagagttaaacagtacgtgaaattgctgaaagggaaacgcttgaagt-cagtcgcgtt-ggccaggactcagccttgc--tttt-cgct-tggtgcattttctgg-t-tgacgggccagcatcgattttgacca-ctggaaaaaggctaggggaatgtggcacc--t---------------------------------------------tc----gggtgtgttatagcccttagt-cacatacagtggttgggatcgaggaccgcagcacgcc--ttt-atggcc-ggg------g-ttcgccc--acg-t-tcgtgcttaggatgctggcgtaatggctttaaacgacccgtcttgaaacacggaccaaggagtctaacatgcctgcgagtgtttgggtggaaaa--cccgagcgcgtaatgaaagtg-aaagttgaga-tccctgtcgt-ggggagcatcgacgcccggacctgaacttcg-gtgatggatctgcggtagagcatgtatgttgggacccgaaagatggtgaactatgcctgaatagggtgaa
>Fomitopsis_pinicola
-------------------------------------------------------------------------------------------------------------------------------------------------------------------------------------------------------------------------------------------------------------------------------------------------------------------------------------------------------------tccat-c-tcac-aca-c-ctgtgcac-a-------------------tactgta------gg-tcggctt------------------ttgat-----------------tgga-------------gtgg---------------------------------------ggtcttc----------------------------------atcgactctgctt----------------------tttagttggggcc-ttccta-----------------------tg-----------tttt----------a-t--cacacactac-----ttcagtt---taa-agaatgtcc-----------t---cttgcg----tct-------aac-gca--------------ttt-aa-atacaactttcagcaacggatctcttggctctcgcatcgatgaagaacgcagcgaaatgcgataagtaatgtgaattgcaga-attcagtgaatcatcgaatctttgaacgcaccttgcgctccttgg-tat-tccgaggagcatgcctgtttgagtgtcatgg-a-attctcaactctat-ttgctttt---------------------gtgaa------tagagctt-gga-c-ttggag--g-------t----ttattgccg-gt-------------------acctgt-gatcg-gctcctc-t-tgaatgcattagctcga-ac----ct-----------tt------------------------------------------------------------------------------------------------------------------------------------------------------------------------------------------------------------------------------------------------------------------------------------------------------------------------------------------------------------------------------------------------------cccctagtaactgcgagtgaagcgggaaaagctcaaatttaaaatctggcggtc-ttt---g-gccgtccgagttgtagtctggagaagtg-ctttccgcgctggaccgtgtacaagtct-cttggaacagagcgtcatagagggtgagaatcccg-tctttgacacggact---accagtgc-tt-tgtgatgtgctctcaaagagtcgagttgtttgggaatgcagctcaaaat-gggtggtaaattccatctaaagctaaatattggcgagagaccgatagcgaacaagtaccgtgagggaaagatgaaaagcactttggaaagagagttaaacagtacgtgaaattgctgaaagggaaacgcttgaagt-cagtcgcgtt-ggccaggactcagccttgc--tttt--gct-tggtgcattttctgg-t-tgacgggccagcatcgattttgaccg-ctggaaaaaggttaggggaatgtggcacc--t---------------------------------------------tc----gggtgtgttatagcccttggt-cgcatacagtggttgggatcgaggaccgcagcacgcc--ttt-atggcc-ggg------g-ttcgccc--acg-t-tcgtgcttaggatgctggcgtaatggctttaaacgacccgtcttgaaacacggaccaaggagtctaacatgcctgcgagtgtttgggtggaaaa--cccgagcgcgtaatgaaagtg-aaagttgaga-tccctgtcgt-ggggagcatcgacgcccggacctgaacttcg-gtgatggatctgcggtagagcatgtatgttgggacccgaaagatggtgaactatgcctgaatagggtgaa
>Fuscoporia_gilva
ttgaa--------ttttgaa----------gcg--------------------------------------------------gggttct----------------------tgagctgg-c--------------------------------------------------------------------------------------------------------------------------ac-----------------------------tgc--------a---ggtgctcagag-----------------------tc-------tcca---------ttcattccaa-ttca-acc-c-ctgtgcac-t-------------------tttgagaaccgataagttgggta----------------------------------------cggagc----------------------------------------------------acggttcatttcct----------------------tttttgggttgaacttagtgaag---------------------------------tgtccg-----------------ctttcgtg---------attctt----------a-t--tacaaactct---atatattgt-tttgt-agaatgtatcgcc-----------tttgattag---------------gca-----------aagtct-aa-atacaactttcaacaacggatctcttggctctcgcatcgatgaagaacgcagcgaaatgcgataagtaatgtgaattgcaga-attcagtgaatcatcgaatctttgaacgcaccttgcgctccttgg-tat-tccgaggagcatgcctgtttgagtgtcatta-t-attctcaactctct-tgattttt---ttg--------------------aat-cgcttgagtt-gga-t-ttggag--g-----ttttt--atgctggcc----------------------ctcacg-gatcg-gctcctc-t-taaatgcattagctgag-ct----tttac----------------------ttgatgca-atggtgtaata-at----tatcttcacc----gatgtaa------------------------------------------------------------------------------------------------ctagtgaa--------------a-ta------------------------------------------------------------------------------------------------------------ggcttgc-ttct-aat-c-gtctctta-------------atcgagac-ac--tataagaaaaagggcaaccttttct-------t-tgact---ctcttcccctagtaactgcgagtgaagcgggaaaagctcaaatttaaaatctggcggtt-------ctgccgtccgagttgtaatctggagaagcg-ttttctgtgctggaccgtgtacaagtct-cttggaacagagcgtcatagagggtgagaatcccg-tccatgacacggacg---cccagtgc-ta-tgtgatacgttttcaaagagtcgagttgtttgggaatgcagctcaaaat-gggtggtaagctccatctaaagctaaatattggcgagagaccgatagcgaacaagtaccgtgagggaaagatgaaaagcactttggaaagagagttaaacagtacgtgaaattgttgaaagggaaacgcttgaagt-tagtcgcgtc-ttacttgactcagccttgc--ctcg--gct-tggtgtatttcatgt-g-agacgggtcaacatcgattttgaccg-gcagagaaggggggcgagaatgtggcatt-ct---------------------------------------------tc---ggagtgtgttatagcttactct-catatgtgtcggttgggatcgaggcccgcagcgcgcc--ctt-gtggcc-gga------ggttcgcct-cacg-ttacgcgcttaggatgttggcataatggctttaagcgacccgtcttgaaacacggaccaaggagtctaacatgctcgcgagtgttagggtggaaaa--cccttgcgcagaatgaaagta-aaagttgggaacctccgcaag-ggggcgcaccgacgcccggcccagaagttta-cggacggtgctgcggtagagcgcgtatgttgggacccgaaagatggtgaactatgcctgaatagggcgaa
>Fuscopostia_fragilis
ttgac-tt-------ttgaac--------------------------------------------------------------gagctgt-----------------------ttgctgg-c----------------------------------------------------------------ctc---tc------------------------------------------------------------------------------gg-ggc--------a---tgtgcacgctc------------------cg-t-tc-gaa---tcc-------------aacct-t-ttat-aca-c-ctgtgcac-t-------------------ctttgta------gg-gttgtgg-------------------ctgc-----------------gagg-ctgc---------------------------------------------------------------------------------------------------------------------------------------------gctcta-----------------------tg-----------t-tc----------a-t--cataaacc-------cttcagtatgtgt-agaatgttc---------------attgcg----tgt-------aac-gca--------------tct-tt-atacaactttcagcaacggatctcttggctctcgcatcgatgaagaacgcagcgaaatgcgataagtaatgtgaattgcaga-attcagtgaatcatcgaatctttgaacgcaccttgcgctccttgg-tat-tccgaggagcatgcctgtttgagtgtcatgg-a-atcatcaaccctca-tctttatt----------------------------g-acgagggctt-gga-c-ttggag--g----ct-c----gtgccggtt------------tt--------gaattg-aatcg-gctcctc-t-tgaacgcattagcttga-ac----ct-----------atgcc------gt-atcggctgttcggtgtgata-at----tgtctacgcc----gtggctg-------------------------------------------------------------------t-g-aggct-t------------------taaactcg--------------t-ag------------------------------------------------------------------------------------------------------------gatcagc-ttcg-aac-c-gtccctatcg-----------aacgggac-aa-------------------catcttca-------t-tgac-----ctctcccctagtaactgcgagtgaagcgggaaaagctcaaatttaaaatctgacggtc-ctcg-tg-gtcgtccgagttgtaatctggagaagtg-ctttccgtgctggaccgtgtacaagtct-cttggaacagagcgtcgtagagggtgagaatcccg-tctttgacacggact---accagtgc-tt-tgtgatgcgctctcgaagagtcgagttgtttgggaatgcagctcaaaat-gggtggtaaattccatctaaagctaaatattggcgagagaccgatagcgaacaagtaccgtgagggaaagatgaaaagaactttggaaagagagttaaacagtacgtgaaattgctgaaagggaaacgcttgaagt-cagtcgcgttgggttgggactcagccttgc--attt--gct-cggtttattttccgg-t-caacgggtcagcatcagtttcgatcgtttggacaatggccaggggaacgtggcatc--t---------------------------------------------tc----ggatgtgttatagcccttggt-cgcatacgatggttgggactgaggatctcagtgcgcc--ttt-atggtc-ggg------g-ttcgccc--acg-t-ttgcgcttaggatgctggcataatggctttaaacgacccgtcttgaaacacggaccaaggagtctaacatgcatgcgagtgtttgggtggaaaa--cccgagcgcgtaatgaaagtg-aaagttgaga-cctctgtcgt-ggagggcatcgacgcccggacctgaccttct-gtgacggccctgcggtagagcatgtatgttgggacccgaaagatggtgaactatgcctgaatagggtgaa
>Ganoderma_gibbosum
tcgag-tt-------ctgact--------------------------------------------------------------gggttgt------------------------agctgg-c----------------------------------------------------------------ctt---cc------------------------------------------------------------------------------ga-ggc--------a---tgtgcacgccc------------------tg-c-tc-a-----t------------------cc-a-ctct-aca-c-ctgtgcac-t-------------------tactgtg------gg-tttacgg------------------gtcgt-----------------gaaa--cggg------------------------------------------------ctcgtttat----------------------------------tcgggcttgttgagc--------------------------gcacttgtttcctg-----------------------cg-----------t-tt----------a-t--cacaaactct-----ataaagt---atc-agaatgtgt---------------attgcga---tgt-------aac-gca--------------tct-at-atacaactttcagcaacggatctcttggctctcgcatcgatgaagaacgcagcgaaatgcgataagtaatgtgaattgcaga-attcagtgaatcatcgaatctttgaacgcaccttgcgctccttgg-tat-tccgaggagcatgcctgtttgagtgtcatga-a-atcttcaatctaca-aacttttt---atg-gg------------------gt-ttgtaggctt-gga-c-ttggag--g-------c----ttgtcggtc-cc-------------------tttaca-ggtcg-gctcctc-t-taaatgcattagcttgg-tt----cc-----------ttgcg------g--atcggcttgtcggtgtgata-a-----tgtctacgcc----gcgaccg-------------------------------------------------------------------t-g-aagcgtgtt----------------------------------------tg------------------------------------------------------------------------------------------------------------ggcgagc-ttct-aac-g-gtctcgtta-------------cagagac-aa----------------------ctttt-------a-tgac-----ctct--------------------------------------------------------------------------------------------------------------------------------------------------------------------------------------------------------------------------------------------------------------------------------------------------------------------------------------------------------------------------------------------------------------------------------------------------------------------------------------------------------------------------------------------------------------------------------------------------------------------------------------------------------------------------------------------------------------------------------------------------------------------------------------------------------------------------------------------------------------------------------------------------------------------
>Ganoderma_lingzhi
tcgag-tt-------ttgacc--------------------------------------------------------------gggttgt------------------------agctgg-c----------------------------------------------------------------ctt---cc------------------------------------------------------------------------------ga-ggc--------a---tgtgcacgccc------------------tg-c-tc-a-----t------------------cc-a-ctct-aca-c-ctgtgcac-t-------------------tactgtg------gg-ctt-cag------------------attgc-----------------gaggca------------------------------------------------------cgctcttt--------------------------------accgggcttgcggagc--------------------------atatctg-tgcctg-----------------------cg-----------t-tt----------a-t--cacaaactct-----ataaagt---aac-agaatgtgt---------------attgcga---tgt-------aac-aca--------------tct-at-atacaactttcagcaacggatctcttggctctcgcatcgatgaagaacgcagcgaaatgcgataagtaatgtgaattgcaga-attcagtgaatcatcgaatctttgaacgcaccttgcgctccttgg-tat-tccgaggagcatgcctgtttgagtgtcatga-a-atcttcaacctaca-agctttt----gtg-g-------------------t--ttgtaggctt-gga-c-ttggag--g-------c----ttgtcggcc----------------------gttatc-ggtcg-gctcctc-t-taaatgcattagcttgg-tt----cc-----------ttgcg------g--atcggctc-tcggtgtgata-a-----tgtctacgcc----gcgaccg-------------------------------------------------------------------t-g-aagcat-------------------------------------------tt------------------------------------------------------------------------------------------------------------ggcgagc-ttct-aac-c-gtcttata-----------------agac-ag-----------------------cttt-------a-tgac-----ctct--------------------------------------------------------------------------------------------------------------------------------------------------------------------------------------------------------------------------------------------------------------------------------------------------------------------------------------------------------------------------------------------------------------------------------------------------------------------------------------------------------------------------------------------------------------------------------------------------------------------------------------------------------------------------------------------------------------------------------------------------------------------------------------------------------------------------------------------------------------------------------------------------------------------
>Gloeocystidiellum_kenyense
tcgatttttac--------------------tgc---------------------------------------------tcttggattgt------------------------agctgg-c----------------------------------------------------------------cct---------------------------------------------------------------------------------ccgg-ggc--------a--atgtgcacgtcc-----------------------tc-------------------ggtcgttct---atatcacc-c-ctgtgcac---------------------ctctgcgt-----gggtttccatcggcc--gtcgcctttggaacgcagctggg----catctctcagtctctct---------------------------------------------------------------------------------ctcgcttggccgaacgtctttaagcctcgcgggtgtgtgcggagggttgctcgagct-ggcccg-----------------------cg-----------ttta------------t--tatcaacttt-----tgtatgt---ctt-agaatgtcttcagtg---------tgtgcgcg--taa-----aaaac-gca-----------catctt-ta-atacaactttcaacaacggatctcttggctctcgcatcgatgaagaacgcagcgaaatgcgataagtaatgtgaattgcaga-attcagtgaatcatcgaatctttgaacgcaccttgcaccccttgg-tat-tccgaggggtacgcctgtttgagtgtcgtga-a-atcctcaactctcc-tcctcttt---tgt-tagagggg---------------ctgagggctt-gga-a-ttggag--g-----c-t----ttgccggta-actttcttccctgac--cggggtttga-gatcg-gctcctc-t-taaatgcattagcgtga-cc----tttg-----------------------ttgggtcc-tcggtgtgata-gtc---taactacgcc----gtggggg----------------------------------------------------------------------------------------------ctcgactctgc---------------ag------------------------------------------------------------------------------------------------------------gacatgc-ttcg-aac-g-gtcttc-------------------ggac-aa------------------ctttcattt-------t---------gactt--------------------------------------------------------------------------------------------------------------------------------------------------------------------------------------------------------------------------------------------------------------------------------------------------------------------------------------------------------------------------------------------------------------------------------------------------------------------------------------------------------------------------------------------------------------------------------------------------------------------------------------------------------------------------------------------------------------------------------------------------------------------------------------------------------------------------------------------------------------------------------------------------------------------
>Gloeostereum_sp.
ttgaa-tgtg----tttgtg-----------ag--------------------------------------------------aggttgt------------------------agctgg-c----------------------------------------------------------------ttt---tc------------------------------------------------------------------------------ga-agc--------a--acgtgcacgcct----------------cttg----c-------ttt------------ctacta-c-attt-cca-c-ttgtgaac-c-------------------tcttgta------ga-ctatgaacga---------atactcgtctgaaaatg-----------gcggat-----------ttgaagggaagacct--------------------------------------------------------------cttctgggggggcctctttgat--------------------------agttcgt-agtcta-----------------------tg-----------tttt---------------attaacccttg--attgaatgt---taa-tgaatgtcata--------------ttactg-------------gtc-ttttt--agacctttaaatc-tt-aaacaactttcagcaacggatctcttggctctcgcatcgatgaagaacgcagcgaaatgcgataagtaatgtgaattgcaga-attcagtgaatcatcgaatctttgaacgcaccttgcgctccttgg-tat-tccgaggagcatgcctgtttgagtgtcatta-a-attctcaaccttac-caactttt---att-tg-----------------ttg-gcctaggctt-gga-c-ttggag--g-----t-t----ttgcgggct-t--------------------ctttga-agtcg-gctcctc-t-caaatgcattagtggag-ac----ttgtaa---------------------tcgtcgcc-ttggtgtgata-at----tatctgcgcc----tcggtgta------------------------------------------------------------------tgg-------------------------tgactaata--------------a-tg------------------------------------------------------------------------------------------------------------tctttgc-ttct-aac-g-gtccatta-------------gattggac-ag--cttaa-----------aa----------------tgact----ttttcccctagtaactgcgagtgaagcgggaaaagctcaaatttaaaatctggcggct-tct-----gctgtccgagttgtaatttagagaagtg-ttatccgcgctggaccgtgtataagtct-cctggaagggagcatcatagagggtgagaatcccg-tctttgacacggact---accagtgc-tt-tgtgatacgctctcgaagagtcgagttgtttgggaatgcagctctaaat-gggtggtaaattccatctaaagctaaatattggcgagagaccgatagcgaacaagtaccgtgagggaaagatgaaaagaactttggaaagagagttaaacagtacgtgaaattgctgaaagggaaacgcttgaagt-cagtcgcgtc-ggctggggatcaacctttc--ttct--gat-tggtgtacttcctag-t-tgacgggtcaacatcagttttgaccg-ttggataaaggtcagaggaatgtggcatc--c---------------------------------------------tc----ggatgtgttatagcctctgat-tgtatacaatggttgggactgaggcattcagcacgcc--gca-aggccg-ggt--------ttcgacc--acg-tatcgtgcttaggatgttgacataatggctttaatcgacccgtcttgaaacacggaccaaggagtctaacatgcctgcgagtatttgggtggaaaa--cccatatgcgtaatgaaagtg-aaagttgaga-actctgtcgt-ggagtgcatcgacgcccagaccagaccttct-gtgacggatctgcggtagagcatgtatgttgggacccgaaagatggtgaactatgcctgaatagggtgaa
>Grifola_frondosa
-------------------------------------------------------------------------------------------------------------------------------------------------------------------------------------------------------------------------------------------------------------------------------------------------------------------------------------------------------------------------------------------------------------------------------------------------------------------------------------------------------------------------------------------------------------------------------------------------------------------------------------------------------------------------------------------------------------------------------------------------------------------------------------------------------------------------------------------------------------------------------------------------------------------------------------------------------------------------------------------------------------------------------------------------------------------------------------------------------------------------------------------------------------------------------------------------------------------------------------------------------------------------------------------------------------------------------------------------------------------------------------------------------------------------------------------------------------------------------------------------------------------------------------------------------------------------------------------------------------------------------------------------------------------------------------------------------------------------------------------------------------------------------------------------------------------------------------------------------------------------------------------------------------------------------------------------------------------------------------------------------------------tccgg-t-cgacgggccagcatcgattt-gactg-tcggataaaggct-ggggaatgtggcacc--t---------------------------------------------cc---ggggtgtgttatagcctccagt-cacatacgacggttgggatcgaggaactcagcacgcc--ttt-atggtc-ggg------g-ttcgccc--acg-t-acgtgcttaggatgctggcgtaatggctttaaacgacccgtcttgaaacacggaccaaggagtctaacatgcccgcgagtgtttgggtggtaaa--cccgagcgcgtaatgaaagtg-aaagttgaga-ctcctgtcgt-gggaggcatcgacgcccggaccagaccttct-gtgacggctccgcggtagagcgtgtatgttgggacccgaaagatggtgaactatgcctgaatagggtgaa
>Gymnopilus_penetrans
ttgaa-taaa----cttgatg--------------------------------------------------------------tggttgt------------------------agctgg-c----------------------------------------------------------------tct---ct----------------------------------------------------------------------------tggg-ggt--------a---tgtgctcgccc------g----------------tc-a-----tct-------------tta---t-attt-cca-c-ctgtgcac-t-------------------ttttgta------ga-tttagatgtg--------actttctgaggcaac--------------tcagtt-----------gggaggaat-----------------------------------gtcaattc--------------------------------gttggctttccttgta--------------------------tgtcca-aatcta-----------------------tg-----------tttt---------------tatatactcc-----agaatgt---aat-agaatgtat----------------caatgg-------------gcc-ttg----tgcctataaaact-at-atacaactttcagcaacggatctcttggctctcgcatcgatgaagaacgcagcgaaatgcgataagtaatgtgaattgcaga-attcagtgaatcatcgaatctttgaacgcaccttgcgccccttgg-tat-tccgaggggcatgcctgtttgagtgtcatta-a-attctcaaccttac-tagctttt---atg-agca----------------at-gtaatggctt-gga-t-gtgggg--gtctttttttt--ttgctggct-tc-------------------gaaaga-aatca-gctcccc-t-aaaatgtattagctggt-gc----ccc---------cgtgtgg--------actatcta-ctggtgtgata-at----tatcta----------------------------------------------------------------------------------------------------------------------------------------------------------------------------------------------------------------------------------------------------------------------------------------------------------------------------------------------------------------------------aagcgggaaaagctcaaatttaaaagctgacggtc-ttt---g-gccgtccgcattgtaatctagagaagtg-ttacccgcgttggaccgtgtacaagtct-cctggaatggagcatcatagagggtgacaatcccg-tctttgacacggact---cccaaggc-tt-tgtggtgcgctctcaaagagtcgagttgtttgggaatgcagctcaaaat-gggtggtaaattccatctaaagctaaatattggcgagagaccgatagcgaacaagtaccgtgagggaaagatgaaaagaactttggaaagagagttaaacagtacgtgaaattgctgaaagggaaacgcttgaagt-cagtcgcgtc-gtccggagatcaaccttgc--tttt--gct-gggcgtactctctgg-t-tgacgggccagcatcagttttggcca-ctggaaaagggcggaaggaatgtggcatc--t---------------------------------------------tc----ggatgtgttatagccctccgt-cgtatacagtggctgggactgaggaactcagcacgcc--gca-aggccg-gg-------attttatcc--acg-t-tcgtgcttaggatgctggcataatggctttaatcgacccgtcttgaaacacggaccaaggagtctaacatacctgcgagtgtttgggtggaaaa--cccgagcgcctaattaaagtg-aaagttgaga-tccctgtcgt-gaggagcatcgacgcccggaccagacctttt-gtgacggatctgcggtagagcatgtatgttgggacccgaaagatggtgaactatgcctgaatagggtgaa
>Heterobasidion_araucariae
acgaa-ta-------tcgtg-----------ca--------------------------------------------------aggttgt-----------------------tagctgg-c----------------------------------------------------------------ctc---tc------------------------------------------------------------------------------gg-ggc--------a---tgtgctcgcct------------------tg-t-tc-aca-------------------tatcc-a-tctc-aca-c-ctgtgcac-a-------------------ctcgcgt------gg-gtcggtcg--------------------------------------------------------------------------------------------------gggttctctttcg----------------------------------------------------------------agagatcccttcc-gagccg-----------------------cg-----------tctt----------c-t--cacaaaccctt----tgtatgt--cttc-agaatggta---------------tcaatgc---tat----aaaaac-gca---------------tc-ta-atacaactttcaacaatggatctctcggttctcgcatcgatgaagaacgcagcgaaatgcgataagtaatgtgaattgcaga-attcagtgaatcatcgaatctttgaacgcaccttgcgccctttgg-tat-tccgaagggcacgcctgtttgagtgtcgtga-a-attctcaaccctgt-gcttttct---tgt-gaaa----------------gc-gcgtgggctt-gga-c-ttggag--g-----c-t----ttgctggtc---------------------cctcgtg-gatcg-gctcctc-t-caaatgcattagcgaga-ac----cc-----------ttgtg------g--tgccgccc-ccggtgtgata-at----tgtctacgcc----gtggtgg-------------------------------------------------------------------t-g-cgccg-------------------cgattgtgg--------------g-gg------------------------------------------------------------------------------------------------------------gacccgc-ttcc-aac-c-gtc--------------------ga-----aa--------------------------------------------------------taactgcgagtgaagcgggaaaagctcaaatttaaaatctggcggcc-tcc---g-gtcgtccgagttgtagtctggagaagcg-ttttccgcgtcggaccgtgtataagttt-cctggaacggagcgtcatagagggtgagaatcccg-tctttgacacggact---gccgatgc-tt-tgtgatgcgctctcgaagagtcgagttgtttgggaatgcagctcaaaat-gggtggtgaattccatctaaagctaaatattggcgagagaccgatagcgaacaagtaccgtgagggaaagatgaaaagcactttggaaagagagttaaacagtacgtgaaattgttgaaagggaaacgattgaagt-cagtcgcgtc-cgccgggactcagccttgcattctt--gct-cggtgtactttccgg-t-ggacgggccagcatcaattttgactg-tcggaaaaggatcggggaaatgtggcacc--t---------------------------------------------ttc--ggggtgtgttatagtccccggt-cgcatacgacggtcgggattgaggaactcagcatgcc--ttt-acggtc-gggg-------ttcgccc--acg-t-tcatgcttaggatgctggcgtaatggctttaaacgacccgtcttgaaacacggaccaaggagtctaacatgcccgcgagtgttcgggtggaaaa--cccgtgcgcgtaatgaaagtg-aaagttggga-cctctgtcgc-ggagggcaccgacgcccggaccagaacttct-gtgacggatctgcggtagagcgtgtatgttgggacccgaaagatggtgaactatgcctgaatagggtgaa
>Hydnophlebia_subchrysorhiza
acgag-tt-------ttgaa-----------at--------------------------------------------------gggttgt-----------------------aagctgg-c----------------------------------------------------------------cat---------------------------------------------------------------------------------aaga-ggc--------a---tgtgcacgccc------------------tg-c-tc-a-----t---------------ccact-c-tcat-acc-c-ctgtgcac-t-------------------tatggta------gg-ctgggtg--------------------------------------ggacgact------------------------------------------------------ggccgc--------------------------------aaggtcggtttg--------------------------------aaagcct-tgtcta-----------------------tgt----------tttt----------a-t--tacaaacgaa-----tttcagt---caa-agaatgttacat--------a---ttcgcg----tct-------aac-gca---------------at-aa-atacaactttcagcaacggatctcttggctctcgcatcgatgaagaacgcagcgaaatgcgataagtaatgtgaattgcaga-attcagtgaatcatcgaatctttgaacgcaccttgcgctccttgg-tat-tccgaggagcatgcctgtttgagtgtcatgg-t-attctcaaccttca-aggctttt---tta-at------------taaaagca-gtgaaggctt-gga-c-ttggag--g-----t-t----ttgt--gtt----------------------ggcgca-agtca-actcctc-t-gaaatgcattagtgtga-gc----ct-----------ttacg------g--atcgctt--tcagtgtgata-at----tatctacgct----gtggtgt-------------------------------------------------------------------t-g-aagtatt------------------atataaaa--------------g-tg------------------------------------------------------------------------------------------------------------ttcatgc-ttct-aac-t-gtctagcca--------------atggac-aa--caataa-----a---atgaattttt-----tat-tgaca----atctcccctagtaactgcgagtgaagcgggaaaagctcaaatttaaaatctggcagtc-ttt---g-gctgtccgagttgtagtctggagaagtg-ttttccgcgctggaccgtgtataagtct-cttggaacagagcgtcgtagagggtgagaatcccg-tctttgacatggact---accagtgc-tt-tgtgatgcgctctcaaagagtcgagttgtttgggaatgcagctcaaaat-gggtggtgaattccatctaaagctaaatattggcgagagaccgatagcgaacaagtaccgtgagggaaagatgaaaagcactttggaaagagagttaaacagtacgtgaaattgctgaaagggaaacgcttgaagt-cagtcgcgtt-ggctagaactcaacctggc--tttg--gct-tggtgcattttctag-c-ccacgggccaacatcagttttggctg-ctggaaaaaggctttggaaatgtggcacc--t---------------------------------------------tt----gggtgtgttatagtccagagt-tgtatacagtggctgggactgaggaccgcagcatgcc--ttt-atggcc-ggg------g-ttcgccc--acg-t-acgtgcttaggatgttggcgtaatggctttaaacgacccgtcttgaaacacggaccaaggagtctaacatgcctgcgagtgtttgggtggaaaa--cccgagcgcgtaatgaaagtg-aaagttggga-tccctgtcgt-ggggagcaccgacgcccataccagaccttct-gtgacggatatgcggttgagcatgtatgttgggacccgaaagatggtgaactatgcctgaatagggtgaa
>Hydnoporia_sp.
tcgag--------ttttgaa-----------agc------------------------------------------------aggcttga------------------------tgctgg-t---------------------------------------------------------------------------------------------------------------------------------------------------gcgga-aac----gtaca---tgtgctcggtc------------------ttgcgct----------------------cattcc-a-ctca-acc-c-ctgtgcac-t-------------------tatcgaag--------ttagtagtcg------ttcctcct--tcatt----------------ggagccgtcga-gagtcgcgagtaatcattaggaa---------------------------------------------------------------------gtcttcattgact---------------tttgaagggtggaagcg-tcgctttgaccgggagcgg----------tgaaacctttgactt-t----------a-c--tataaacctt-----tatttgt-cttgt-agaatgtaatgc------------tcc-tcg-----------tgggc-gaa--------------att-aa-atacaactttcaacaacggatctcttggctctcgcatcgatgaagaacgcagcgaaatgcgataagtaatgtgaattgcaga-attcagtgaatcatcgaatctttgaacgcaccttgcgccctttgg-tat-tccgaagggcatgcctgtttgagtgtcatgt-t-aatctcaatcccct-tg--tttc---tta-attgagg------------ctt-aaggtggatt-gga-c-ttggag--g-------t----ttgctggcc-ccc--------------------atgt-ggtcg-gctcctc-t-taaatgcattagctggg-ct----ttggt--------tcgc----------------------------------------------------------------------------------------------------------------------------------------------------------------------------------------------------------------------------------------------------------------------------------------------------------------------------------------------------------------------------------------------------cccctagtaactgcgagtgaagcgggaaaagctcaaatttaaaatctggcgttc-tct---g-ggcgtccgagttgtaatctggagaagcg-ttttccgcgttggaccgtgtacaagtct-cctggaacggagcgtcatagagggtgagaatcccg-tccatgacacggact---accagtgc-tt-tgtgatacgctctcgaagagtcgagttgtttgggaatgcagctcagaat-gggtggtaaattccatctaaagctaaatattggcgagagaccgatagcgaacaagtaccgtgagggaaagatgaaaagcactttggaaagagagttaaacagtacgtgaaattgttgaaagggaaacgcttgaagt-cagtcgcgtc-ttgcggaactcagccttac--ttcg--gtc-tggtgtactttccgt-t-tgacgggtcaacatcaatttcgaccg-gcagaaaaagcttgaggaaatgtagcgtcgtt---------------------------------------------tcg--gcgacgtgttatagtcctgttg-cgcatatgtcgatggggattgaggaccgcagcacgcc--tttaatggcc-ggg------ggttcgccc-tacg-tatcgtgcttaggatgttggcataatggctttaagcgacccgtcttgaaacacggaccaaggagtctaacatgcttgcgagtgttcgggtggaaaa--cccttgcgcgtaatgaaagtg-aaagttgggaacctccgcaag-ggggtgcaccgacgcccggccctgaagttct-ctgacggtgctgcggtagagcacgtatgttgggacccgaaagatggtgaactatgcctgaatagggcgaa
>Hydnoporia_yasudae
tcgag--------ttttgaa-----------agt-----------------------------------------------aaggcttga------------------------tgctgg-t---------------------------------------------------------------------------------------------------------------------------------------------------gcgga-aac----gtaca---tgtgctcggtc------------------ttgcgct----------------------cattcc-a-ctca-acc-c-ctgtgcac-t-------------------tatcgaag--------ttagtagtcg------ttcctccttgtatta----------------ggagtcgtcgaggagttgtaagtagccatttggga----------------------------------------------------------------aagttgattttattgactt-------------ctctcaaaggtgaaagct-acactttgactaggagcgg----------tgaaacctttgacttat----------a-t--tataaacctt-----tacttgt-cttgt-agaatgtaatgc------------tccttcg-----------tgggc-gaa--------------atg-aa-atacaactttcaacaacggatctcttggctctcgcatcgatgaagaacgcagcgaaatgcgataagtaatgtgaattgcaga-attcagtgaatcatcgaatctttgaacgcaccttgcgccctttgg-tat-tccgaagggcatgcctgtttgagtgtcatgt-t-aatctcaataccct-tgtttttc---tta-attgaaga---------------cttggagatt-gga-c-ttggag----------t----ttgctggcc-ccc------------------ttttgt-ggtcg-gcttctc-t-taaatatattagctgga-ct----ttggt--------tcgcgtg----------------aagatgtaata-gtt---tattcatcat------------------------------------------------------------------------------tag------------------------cgcttgccta--------------a-tg------------------------------------------------------------------------------------------------------------ggtctgc-ttct-aat-c-gtcttcgg-------------acaaggattaa------------------gttccttct---------tgact----ctttcccctagtaactgcgagtgaagcgggaaaagctcaaatttaaaatctggcgtcc-ttt---g-ggcgtccgagttgtaatctggagaagcg-ttttccgcgttggaccgtgtacaagtct-cctggaacggagcgtcatagagggtgagaatcccg-tccatgacacggact---accaatgc-tt-tgtgatacgctctcgaagagtcgagttgtttgggaatgcagctcaaaat-gggtggtaaattccatctaaagctaaatattggcgagagaccgatagcgaacaagtaccgtgagggaaagatgaaaagcactttggaaagagagttaaacagtacgtgaaattgttgaaagggaaacgcttgaagt-cagtcgcgtc-ttgcggaactcagccttac--ttcg--gtt-tggtgtactttctgt-t-tgacgggtcaacatcaattttgatcg-gtagaaaaagcttgaggaaatgtggcgttgtt---------------------------------------------tcg--gcgacgtgttatagtcttcttg-cgtatatatcggttgggattgaggaccgcagcacgcc--tttaatggcc-ggg------ggttcgccc-tacg-tatcgtgcttaggatgttggcataatggctttaagcgacccgtcttgaaacacggaccaaggagtctaacatgcttgcgagtgttcgggtggaaaa--cccttgcgcgtaatgaaagtg-aaagttgggaacctccgcaag-ggggtgcaccgacgcccggccctgaagttct-ctgacggtgctgcggtagagcacgtatgttgggacccgaaagatggtgaactatgcctgaatagggcgaa
>Hymenochaete_huangshanensis
ctgaggttaccggggatgagttgcgggt-------------------------------------------------------ggttggtt-----------------------tgctgg-c--------------------------------------------------------------gtctc---tc----------------------------------------------------------------------------caga-cgc--------a---tgtgcacggccg---------ctccttctcatcttc-----gttccttc----------------t-atca-acc-c-ctgtgcac---------------------tacaata------gg-attagagcgaagc-gcgtcgtttagggattaacctag----tattcgtgggtccacac-ccgcggcgaaaggtt---------------------------------------------------------------------------------------------------------------------------aatctgtgatcggcggcgtcgtggtacctcgaagtcct--tgtttt----------a-a--accaaaccac---tatatacgt-cttgtcagaatgtcagcc----------ccttcgttt------------gggc-gct------------aaata-aa-atacaactttcaacaacggatctcttggctctcgcatcgatgaagaacgcagcgaaatgcgataagtaatgtgaattgcaga-attcagtgaatcatcgaatctttgaacgcaccttgcgccctttgg-tat-tccgaagggcacgcctgtttgagtgtcatgt-t-catctcaattcaac-agctttgc---g----------------------gct-ggcatgagtt-gga-t-ttggga--g-------t----ctgctggcc----------------------cccccg-ggtcg-gctctcc-t-tgaatgcatgagtgagc-at----ctggc----------------------tcgcgtcg-ctggtgtgata-gt----atttcatcattg--gtgacgc------------------------------------------------------------------------------------------------ctgtctaa----------------tg------------------------------------------------------------------------------------------------------------ggcttgctttcg-aac-c-gtcttctca------------acggagac-ac----------------------atctt-----aat-tgaca---catttcccctagtaactgcgagtgaagcgggatgagctcaaatttaaaatctggcggtt-tc------accgtccgagttgtaatctggagaagcg-ttttccgcgtcggaccgtgtacaagtct-cttggaatagagcgtcatagagggtgagaatcccg-tccatgacacggact---cccggtgc-ta-tgtgatacgctctcaaagagtcgagttgtttgggaatgcagctcaaaat-gggtggtaaattccatctaaagctaaatattggcgagagaccgatagcgaacaagtaccgtgagggaaagatgaaaagcactttggaaagagagttaaacagtacgtgaaattgttgaaagggaaacgcttgaagt-cagtcgcgtt-gtacggagctcagccttgc--ttct--gct-tggtgtattctctgtgt-caacgggtcaacatcaatttcgatcg-gtggagaagggcttggggaatgtggcgtc--g-------------------------------------------tttcg--gcgacgtgttatagccctaggt-cgtatgcatcgattgggattgaggaccgcagcacgcc--ctt-gtggccgggg------ggttcgcccttacg-tttcgtgcttaggatgttggcaaaatggctttaagcgacccgtcttgaaacacggaccaaggagtctaacatgcctgcgagtgttcgggtggaaaa--cccttgcgcgtaatgaaagtg-aaagttgggatccctcgcaag-ggggtgcaccgacgcccggccctgaagttct-ctgacggtgctgcggtagagcatgtatgttgggacccgaaagatggtgaactatgcctgaatagggtgaa
>Hymenochaete_rubiginosa
----------------------------------------------------------------------------------------------------------------------------------------------------------------------------------------------------------------------------------------------------------------------------------------------a---tgtgcacagtt------------------cgtcttc-----gttcct------------tcctt---atca-acc-c-ctgtgcac---------------------tatatta------gg-attagagagaagc-gcgtcgttcagggattaacgtag----tagttgtgggtccccat-ccgcggcgaaaggtt---------------------------------------------------------------------------------------------------------------------------aatctgttatcggcggcg-tgtggtacctcgaagtcct---tgttt----------a-t--cataaaccac---tatacatgt-cttgtcagaatgttcagt----------ccctcgttg-------------gac-gct-------------aata-ta-atacaactttcaacaacggatctcttggctctcgcatcgatgaagaacgcagcgaaatgcgataagtaatgtgaattgcaga-attcagtgaatcatcgaatctttgaacgcaccttgcgccctttgg-tat-tccgaagggcacgcctgtttgagtgtcatgt-t-catctcaatccatc-aagctttt---gcg------------------agctt-ggcttgggtt-gga-t-ttggga--g-------c----ctgctggcc-cccttc---------------tgctgg-ggtcg-gctctcc-t-tgaatgcatgagtgagc-at----ctgac----------------------tcgcgttg-ctggtgtgata-ag----ttttcatcatcg--gcggcgc------------------------------------------------------------------------------------------------ttgtctaa----------------tg------------------------------------------------------------------------------------------------------------ggcttgctttcg-aac-c-gtcttctca------------acggagac-aa------------------------cct-------t-tgacg---tatttcccctagtaactgcgagtgaaccgggatgagctcaaatttaaaatctggcggtt-ct------gccgtccgagttgtaatctggagaagcg-ttttccgcgtcggaccgtgtacaagtct-cttggaatagtgcgtcatagagggtgagaatcccg-tccatgacacggact---cccgatgc-ta-tgtgatacgctctcaaagagtcgagttgtttgggaatgcagctcaaaat-gggtggtaaattccatctaaagctaaatattggcgagagaccgatagcgaacaagtaccgtgagggaaagatgaaaagcactttggaaagagagttaaacagtacgtgaaattgttgaaagggaaacgcttgaagt-cagtcgcgtc-gtacggagctcagccttgc--ttct--gct-tggtgtattctctgtgt-cgacgggtcaacgtcaatttcggctg-gtggagaagggctcaaggaatgtggcgtc--g-------------------------------------------tttcg--gcgacgtgttatagccttgggt-cgtatgcaccgactgggattgaggaccgcagcacgcc--ctt-gtggcc-ggg------ggttcgccc-tacg-tttcgtgcttaggatgttggcaaaatggctttaagcgacccgtcttgaaacacggaccaaggagtctaacatgcctgcgagtgttcgggtggaaaa--cccttgcgcgtaatgaaagtg-aaagttgggatccctcgcaag-ggggtgcaccgacgcccggccctgaagttct-ctgacggtgctgcggtagagcatgtatgttgggacccgaaagatggtgaactatgcctgaatagggtgaa
>Hymenochaete_separabilis
ctgaggttaccgggggtgagatttagat-------------------------------------------------------ggtttgc------------------------tgctgg-c----------------------------------------------------------------gtc---tt----------------------------------------------------------------------------cggg-cgc--------a---tgtgcacggct----------gtcttgctcgccttc-----gttcct--------------tcc---atca-acc-c-ctgtgcac---------------------tatatta------gg-attagagagaagc-gcgtcgttaagggattaacctag----tatttgtggg--tcctg-ccccggagaaaggtt---------------------------------------------------------------------------------------------------------------------------aatctctgatctgcggcg-cgtggtatcccgacgtcct---tctta----------a-a--cacaaatcac---tacatatgt-catgtcagaatgtaagtc----------ctttaa--------------tggac-gct------------aaatg-tt-atacaactttcaacaacggatctcttggctctcgcatcgatgaagaacgcagcgaaatgcgataagtaatgtgaattgcaga-attcagtgaatcatcgaatctttgaacgcaccttgcgccccttgg-tat-tccgaagggcacgcctgtttgagtgtcatgt-t-aacctcaattcaac-agctttgc---g----------------------gct-ggcatgaatt-gga-t-ttggga--g-------t----ctgctggcc--tg-------------------tacta-ggtcg-gctctcc-t-tgaatgcatgagtgagc-at----ctggc----------------------tcgcgttg-ctgatgtgata-gt----ctttcatcgtta--gcagcgc------------------------------------------------------------------------------------------------ttgcctaa----------------tg------------------------------------------------------------------------------------------------------------ggcttgctttcg-aac-c-gtcttctca------------acggagac-aa------------------------ctt-------t-tgaca---tattt--------------------------------------------------------------------------------------------------------------------------------------------------------------------------------------------------------------------------------------------------------------------------------------------------------------------------------------------------------------------------------------------------------------------------------------------------------------------------------------------------------------------------------------------------------------------------------------------------------------------------------------------------------------------------------------------------------------------------------------------------------------------------------------------------------------------------------------------------------------------------------------------------------------------
>Hymenochaete_xerantica
-------------------------------------------------------------------------------------------------------------------------------------------------------------------------------------------------------------------------------------------------------------------------------------------------------------------------------------------------------------------------------------------------------------------------------------------------------------------------------------------------------------------------------------------------------------------------------------------------------------------------------------------------------------------------------------------------------------------------------------------------------------------------------------------------------------------------------------------------------------------------------------------------------------------------------------------------------------------------------------------------------------------------------------------------------------------------------------------------------------------------------------------------------------------------------------------------------------------------------------------------------------------------------------------------------------------------------------------------------------------------------------------------------------------------------------------------------------------------------------------------------------------------------------------------------------------------cccctagtaactgcgagtgaaccgggatgagctcaaatttaaaatctggcggtt-ct------gccgtccgagttgtaatctggagaagcg-ttttccgcgtcggaccgtgtacaagtct-cttggaatagagcgtcatagagggtgagaatcccg-tccatgacacggact---cccggtgc-tt-tgtgatacgctctcaaagagtcgagttgtttgggaatgcagctcaaaat-gggtggtaaattccatctaaagctaaatattggcgagagaccgatagcgaacaagtaccgtgagggaaagatgaaaagcactttggaaagagagttaaacagtacgtgaaattgttgaaagggaaacgcttgaagt-cagtcgcgtc-gtacggagctcagccttgc--ttct--gct-tggtgtattctccgtgt-cgacgggtcaacgtcaattttgaccg-gtggaaaagggcctagggaatgtggcgtt--g-------------------------------------------tttcg--gcgacgtgttatagccttaggt-cgtatgcatcggttgggattgaggaccgcagcacgcc--ctt-gtggcc-gag------ggttcgccc-tacg--ttcgtgcttaggatgttggcaaaatggctttaagcgacccgtcttgaaacacggaccaaggagtctaacatgcctgcgagtgttcgggtggaaaa--cccttgcgcgtaatgaaagtg-aaagttgggatccttcgtaag-ggggtgcaccgacgcccggccctgaagttct-ctgacggtgctgcggtagagcatgtatgttgggacccgaaagatggtgaactatgcctgaatagggtgaa
>Hymenochaete_yunnanensis
ctgaggttaccgggggtgagactcagatt------------------------------------------------------agtgtga------------------------tgctgg-cg---------------------------------------------------------------ccc---tt----------------------------------------------------------------------------tggg-tgt--------a---tgtgcacggct----------gtctgactcgccttc-----gttcct------------tc----t-atca-acc-c-ctgtgcac---------------------tatatta------gg-attagagagaagc-gcgtcgtttagagattaacctag----tatctgtgggtc-ccac-cctcggcgaaaggtt---------------------------------------------------------------------------------------------------------------------------aatctgtgatcggcggcg-cgtggtacctcgacgtcct---tctta----------a-c--cacaaaccac---tattcatgt-cttgtcagaatgatcagt----------ccttaattg-------------gac-gct------------aaatg-ta-atacaactttcaacaacggatctcttggctctcgcatcgatgaagaacgcagcgaaatgcgataagtaatgtgaattgcaga-attcagtgaatcatcgaatctttgaacgcaccttgcgccctttgg-tat-tccgaagggcacgcctgtttgagtgtcatgt-t-aacctcaatccaac-agctttgc---ggc------------------------tgcatggatt-gga-t-ttggga--g-------c----ctgctggcc-c--------------------ttcttg-ggtcg-gctctcc-t-tgaatgcatgagtgagc-at----ctggc----------------------tcgcgttg-ctggtgtgata-gt----ctttcatcattg--gctgcgc------------------------------------------------------------------------------------------------ttgcctaa----------------cg------------------------------------------------------------------------------------------------------------ggcttgctttcg-aac-cggccttctca------------acggagac-aa-----------------------tctt-------t-tgacat--atttt--------------------------------------------------------------------------------------------------------------------------------------------------------------------------------------------------------------------------------------------------------------------------------------------------------------------------------------------------------------------------------------------------------------------------------------------------------------------------------------------------------------------------------------------------------------------------------------------------------------------------------------------------------------------------------------------------------------------------------------------------------------------------------------------------------------------------------------------------------------------------------------------------------------------
>Hyphoderma_nudicephalum
atgaa-ttt------aaacg-----------ca--------------------------------------------------aggttgt------------------------cgctgg-c----------------------------------------------------------------cta---tt---------------------------------------------------c-----------------------------ggc--------a---tgtgcacgcct------------------tg-t-ta-a-----tt--------------catcc---atac-acctc-ttgtgcac-t-------------------tttcata------ga-ttgacgt-------------------tacg-----------------gtgg--------------------------------------------------------attgcctat--------------------------------ggcgattcc--------------------------------gctagtc-tctctg-----------------------tg-----------tatt----------t-t--tataaa---------cttcagt---ata-tgaatgtat-----------a---cctgcga---taa-------aac-gca--------------ttt-ag-atacaactttcagcaacggatctcttggctctcgcatcgatgaagaacgcagcgaaatgcgataagtaatgtgaattgcaga-attcagtgaatcatcgaatctttgaacgcaccttgcgctccttgg-tat-tccgaggagcatgcctgtttgagtgtcatgt-a-ttcctcaatcttct-tggatttt---at----------------------tc-gagatagatt-gga-t-gtggaa--g------------ctgctgttt----------------------aatctt-gaaca-gctcttc-t-gaaatgcattagtgtgg-atg----------------ttacc------g--aacgttct-ccagtgtaata-at----tatttgcgct----gctagag-------------------------------------------------------------------c-c-ttggt---------------------agaatat----------------tg------------------------------------------------------------------------------------------------------------ttcatgc-ttca-aac-c-gtctgctt---------------gcagac-aa----------------------taacc-------t-ttgc-----gtttcccctagtaactgcgagtgaagcgggaaaagctcaaatttaaaatctgatagtc-ttt---g-gctgtccgagttgtaatctagagaagcg-ttttccgcgctggaccgtgtacaagtct-tttggaataaagcatcatagagggtgagaatcccg-tctttgacacggact---accagtgc-tt-tgtgatgcgctctcaaagagtcgagttgtttgggaatgcagctcaaaat-gggtggtaaattccatctaaagctaaatattggcgagagaccgatagcgaacaagtaccgtgagggaaagatgaaaagcactttggaaagagagttaaacagtacgtgaaattgctgaaagggaaacgcttgaagt-cagtcgcgtt-gttcagaactcagcctggc--tccc--gct-tggtgtattttctgt-a-taacgggccagcatcaattttgatca-ttggaaaaaggccagaggaatgtggcacc--t---------------------------------------------tc----gggtgtgttatagcctctggt-tgcatacaatggttgggattgaggatatcagcatgcc--ttt--tggcc-ggg------g-ttcgccc--acg-t-tcatgcttaggatgctggcgtaatggctttaaacgacccgtcttgaaacacggaccaaggagtctaacatgcccgcgagtgtttgggtggaaaa--cccgagcgcgtaatgaaagtg-aaagttggga-tccctgtcgt-ggggagcaccgacgcccggacttgaacttct-gtgacggatccgcggtagagcgtgtatgttgggacccgaaagatggtgaactatgcctgaatagggtgaa
>Hyphoderma_pinicola
atgaa-ttt------aacag-----------ca--------------------------------------------------gagttgt------------------------cgctgg-c----------------------------------------------------------------cat---ct---------------------------------------------------------------------------------ggc--------a---tgtgcacgctc------------------tg-t-ta-a-----t---------------tcatc-c-acac-acc-t-ttgtgcac-c-------------------tttcata------ga-ttgacat------------------acggt---------------------------------------------------------------------------ggagttctttcttt----------------------------------------------------------------------accagtc-tttctg-----------------------tg-----------ctat----------atccttacaaa---------catcagt---atc-agaatgtct-----------c---cttgcg----att-------aac-gca---------------tt-aa-atacaactttcaacaacggatctcttggctctcgcatcgatgaagaacgcagcgaaatgcgataagtaatgtgaattgcaga-attcagtgaatcatcgaatctttgaacgcaccttgcgctctttgg-tat-tccgaagagcatgcctgtttgagtgtcatgt-a-ttcctcaatctctt-cagatttt---tct-gt-----------------------ggaagatt-gga-t-ttggaa--g------------ctgctggtt-a--------------------cacctt-gatca-gctcttc-t-taaatgcattagtgtgg-atg----------------ttgtc------a--gacgttct-ccagtgtaata-atc---catttgcgct----gcaagga-------------------------------------------------------------------c-t-ttggc---------------------agattat--------------a-tg------------------------------------------------------------------------------------------------------------tccacgc-ttctgaat-c-gtctgttt----------------cagac-aa----------------------tacct-------g-ttgc-----atttcccctagtaactgcgagtgaagcgggaaaagctcaaatttaaaatctggtagtc-ttt---g-gctgcccgagttgtaatctagagaagcg-tcttccgcgctggaccgtgtacaagtct-tttggaataaagcatcatagagggtgagaatcccg-tctttgacacggact---accagtgc-tt-tgtgatgcgctctcaaagagtcgagttgtttgggaatgcagctcaaaat-gggtggtaaattccatctaaagctaaatattggcgagagaccgatagcgaacaagtaccgtgagggaaagatgaaaagcactttggaaagagagttaaacagtacgtgaaattgttgaaagggaaacgcttgaagt-cagtcgcgtt-gttcagaactcagcctggc--tccc--gct-tggtgtattttctgt-t-taacgggccagcatcaattttgacca-ttggaaaaaggccagaggaatgtggcatc--t---------------------------------------------tc----gggtgtgttatagcctctggt-tgcatacaatggttgggattgaggatctcagcatgcc--ttt--tggcc-ggg------g-ttcgccc--acg-t-tcatgcttaggatgctggcgtaatggctttaaacgacccgtcttgaaacacggaccaaggagtctaacatgcctgcgagtgtttgggtggaaaa--cccgagcgcgtaatgaaagtg-aaagttggga-tccctgtcgt-ggggagcaccgacgcccggacttgaacttct-gtgacggatccgcggtagagcatgtatgttgggacccgaaagatggtgaactatgcctgaatagggtgaa
>Hyphoderma_singularibasidium
atgaa-ttta-----attga-----------cg--------------------------------------------------aggttgt------------------------cgctgg-c----------------------------------------------------------------cgt----------------------------------------------------------------------------------caa-ggc--------a---tgtgcacgcct------------------tg-c-tc-a-----catt-----------aattcc-a-ataa-atc-t-ctgtgcac-t-------------------ttccata------gg-ctggctt----a-------------gttta-----------------aagg--------------------------------------------------------gttgttctattg----------------------------------------------------------------aacgacctgggcc-tttcta-----------------------tg-----------catt----------a----tatacccactt----tgtatgg---att-agaatgttttgta-------a---tgcgagt---tgt-------aac-gca--------------tta-at-atacaactttcaacaacggatctcttggctctcgcatcgatgaagaacgcagcgaaatgcgataagtaatgtgaattgcaga-attcagtgaatcatcgaatttttgaacgcaccttgcgctccttgg-tat-tccgaggagcatgcctgtttgagtgtcatgt-a-ttcctcagctctct-tgggattt---tga-ttaattc-------------cg-gggtgagact-gga-c-ttggag--g------------ctgctgg------------------------aagaaa-agtca-gctcctc-t-taaatgcattagcgtga-at----gt---------attcgcc------gagtttgttca-ccagtgtgata-at----tatctgcact----gcatgaa-------------------------------------------------------------------t-g-gagggga----------------------------------------a-tgc-----------------------------------------------------------------------------------------------------------tttatgc-ttcg-aacgc-gtccatct-----------------ggac-at---------------------tgataa-------c-ttgc-----gtttcccctagtaactgcgagtgaagcgggaaaagctcaaatttaaaatctgatagtc-ttt---g-gctgtccgagttgtaatctagagaagca-ttttccgtgctggaccgtgtacaagtctccttggaatagggcgtcatagagggtgagaatcccg-tctttgacacggact---gccagtgc-ta-tgtgatgtgctctcaacgagtcgagttgtttgggaatgcagctcaaaat-gggtggtaaattccatctaaagctaaatattggcgagagaccgatagcgaacaagtaccgtgagggaaagatgaaaagcactttggaaagagagttaaacagtacgtgaaattgttgaaagggaaacgcttgaagt-cagtcgcgtt-taacaaaactcagccttgc--ttcg--gtt-tggtgcattttttgt-t-ggacgggccagcatcaatttcgatcg-ttggaaaaaggtcttgggaatgtggcatc--t---------------------------------------------tc----ggatgtgttatagcccttggc-tgcatacaacggttgggattgaggaactcagcacgcc--ttt-atggtt-ggg------g-ttcgccc--aca-a-tcgtgcttaggatgctggcgtaatggctttaaacgacccgtcttgaaacacggaccaaggagtctaacgtgcttgcgagtgtttgggtggaaaa--cccgagcgcggaatgaaagtg-aaaattggga-tccctgtcgt-ggggagcactgatgcccggaccagagctttt-gtgacggctccgcggtagagcaagtatgttgggacccgaaagatggtgaactatgcctgaatagggtgaa
>Hyphoderma_sp.
atgaa-tta------aacga-----------ca--------------------------------------------------gggttgt------------------------cgctgg-c----------------------------------------------------------------ctt---ta------------------------------------------------------------------------------ca-ggc--------a---tgtgcacgcct------------------tg-c-tc-a-----att-------------catcc-a-ctat-acc-t-ctgtgcac-t-------------------tttcata------gg-ttggctt------------------atata-----------------aaga--------------------------------------------------------gctgttcgcatg----------------------------------------------------------------aatggcttgggcc-tctcta-----------------------tg-----------catt----------a----cacaaaca------tcttttgt---tat-agaatgtta---------------tttgcga---tat-------aac-gca---------------tt-aa-atacaactttcagcaacggatctcttggctctcgcatcgatgaagaacgcagcgaaatgcgataagtaatgtgaattgcaga-attcagtgaatcatcgaatctttgaacgcaccttgcgctccttgg-tat-tccgaggagcatgcctgtttgagtgtcatgt-t-ctcctcaactccct-cggatttt---tgt-cttgag--------------gt-ttaaagagtt-gga-t-ttggag--g------------ctgctggat----------------------ttaact-attca-gctcctc-t-taaacgtattagtgtgg-atg----------------ttact------g--aatgttct-ccagtgtgata-at----tatctgcgct----gttggac-------------------------------------------------------------------t-t-tggttaa-----------------------tat--------------t-tg------------------------------------------------------------------------------------------------------------tctatgc-ttct-aac-c-gtccgtca-----------------ggac-aa----------------------tatac-------t-ttac-----gtttcccctagtaactgcgagtgaagcgggaaaagctcaaatttaaaatctggcagtc-ttt---g-gctgtccgagttgtagtctggagaagca-ttttccgcgctggaccgtgtataagtct-cttggaacagagcgtcatagagggtgagaatcccg-tctttgacacggact---accagtgc-tt-tgtgatgtgctctcaaagagtcgagttgtttgggaatgcagctcaaaat-gggtggtaaattccatctaaagctaaatattggcgagagaccgatagcgaacaagtaccgtgagggaaagatgaaaagcactttggaaagagagttaaacagtacgtgaaattgctgaaagggaaacgcttgaagt-cagtcgcgtc-gttcagaattcaacctggc--ctcg--gct-tggtgtattttctgt-g-cgacgggccagcatcaattttgatca-ttggaaaaaggccagaggaatgtggcacc--t---------------------------------------------tc----gggtgtgttatagcctttggt-cgcatacaatggttgggattgaggatctcagcacgcc--ttt-atggtc-ggg------g-ttcgccc--acg-t-tcgtgcttaggatgctggcgtaatggctttaaacgacccgtcttgaaacacggaccaaggagtctaacatgcctgcgagtgtttgggtggaaaa--cccgagcgcgtaatgaaagtg-aaagttggga-tctctgtcgt-ggagagcaccgacgcccggaccagacctttt-gtgacggatccgcggtagagcatgtatgttgggacccgaaagatggtgaactatgcctgaatagggtgaa
>Hyphoderma_subsetigerum
atgaa-ttt------aacag-----------ca--------------------------------------------------gagttgt------------------------cgctgg-c----------------------------------------------------------------cat---ct---------------------------------------------------------------------------------ggc--------a---tgtgcacgctc------------------tg-c-ta-a-----t---------------tcatc-c-acac-acc-t-ctgtgcac-c-------------------tttcata------ga-ttgacat------------------acggt---------------------------------------------------------------------------agagttcattctct----------------------------------------------------------------------gccagtc-tttctg-----------------------tg-----------ttat----------atcactacaaa---------catcagt---att-agaatgtct-----------a---cttgcg----ata-------aac-gca---------------tt-aa-atacaactttcaacaacggatctcttggctctcgcatcgatgaagaacgcagcgaaatgcgataagtaatgtgaattgcaga-attcagtgaatcatcgaatctttgaacgcaccttgcgctctttgg-tat-tccgaagagcatgcctgtttgagtgtcatgt-a-ttcctcaatctaca-tggatttt---tct-at-----------------------ggcagatt-gga-t-ttggaa--g------------ctgctgttc-a--------------------taccat-gatca-gctcttc-t-taaatgtattagtgtga-atg----------------ttgtc------a--gacgttct-ccagtgtaata-at----catttgcgct----gcaagga-------------------------------------------------------------------c-c-ttggc---------------------agattat--------------a-tg------------------------------------------------------------------------------------------------------------ttcatgc-ttct-aat-c-gtctgttt----------------cagac----------------------------------------------------cccctagtaactgcgagtgaagcgggaaaagctcaaatttaaaatctggtagtc-ttt---g-gctgcccgagttgtaatctagagaagcg-tcttccgcgctggaccgtgtacaagtct-tttggaataaagcatcatagagggtgagaatcccg-tctttgacacggact---accagtgc-tt-tgtgatgcgctctcaaagagtcgagttgtttgggaatgcagctcaaaat-gggtggtaaattccatctaaagctaaatattggcgagagaccgatagcgaacaagtaccgtgagggaaagatgaaaagcactttggaaagagagttaaacagtacgtgaaattgttgaaagggaaacgcttgaagt-cagtcgcgtt-gttcagaactcagcctggc--tccc--gct-tggtgtattttctgt-t-taacgggccagcatcaattttgacca-ttggaaaaaggccagaggaatgtggcatc--t---------------------------------------------tc----gggtgtgttatagcctctggt-tgcatacaatggttgggattgaggatctcagcatgcc--ttt--tggcc-ggg------g-ttcgccc--acg-t-tcatgcttaggatgctggcgtaatggctttaaacgacccgtcttgaaacacggaccaaggagtctaacatgcctgcgagtgtttgggtggaaaa--cccgagcgcgtaatgaaagtg-aaagttggga-tccctgtcgt-ggggagcaccgacgcccggacttgaacttct-gtgacggatccgcggtagagcatgtatgttgggacccgaaagatggtgaactatgcctgaatagggtgaa
>Hyphoderma_transiens
atgaa-ttca-----attga-----------ca--------------------------------------------------aggttgt------------------------cgctgg-c----------------------------------------------------------------ctt---ca---------------------------------------------------------------------------------ggc--------a---tgtgcacgctt------------------tg-c-tc-aaa---tt--------------catcc-a-cttt-acc-t-ctgtgcac-c-------------------tgtcgta------gt-tggttca------------------gtttaa----------------aagggc--------------------------------------------------------------------------------------------------------------------------------gttgtcctctggatc-gtgcta-----------------------tg-----------tatt----------t-t--tacaaact-------tgtctgt---tta-tgaatgtca---------------tttgcgag-ttat-------aac-gca--------------tat-aa-atataactttcagcaacggatctcttggctctcgcatcgatgaagaacgcagcgaaatgcgataagtaatgtgaattgcaga-attcagtgaatcatcgaatctttgaacgcaccttgcgctccttgg-tat-tccgaggagcatgcctgtttgagtgtcatgt-t-atctctcagttcta-tctcgtta---ttg-a-------------------cg-agcatgaatt-gga-t-ttggag--a-------c----ctgctggct----------------------cttgta-gttcg-gcttctc-t-taaatgcagtagtgtgg-at----at-----------ttgcc------g--catgtttt-ccggtgtgata-at----tatctgcgcc----gcatgaa-------------------------------------------------------------------c-a-aaagc---------------------aatatat--------------a-tg------------------------------------------------------------------------------------------------------------tctatgc-ttcc-aac-c-gtccgctcc--------------gtggac-aa--------------------gcttaat-------c-tgac-----atttcccctagtaactgcgagtgaagcgggaaaagctcaaatttaaaatctggcggtc-ttt---g-gctgtccgagttgtagtctggagaagca-ttttccgtgctggaccgtgtacaagtctccttggaatagggcgtcatagagggtgagaatcccg-tctttgacacggact---gccagtgc-ta-tgtgatgtgctctcaacgagtcgagttgtttgggaatgcagctcaaaat-gggtggtaaattccatctaaagctaaatattggcgagagaccgatagcgaacaagtaccgtgagggaaagatgaaaagcactttggaaagagagttaaacagtacgtgaaattgctgaaagggaaacgcttgaagt-cagtcgcgtc-tatcagaattcaactcggt--cttg--acc-ttgtgtattttctgg-t-tgacgggccagcatcaatttcgatca-ttggaaaaaggtcttgggaatgtggcatc--t---------------------------------------------tc----tgatgtgttatagcccttgat-tgtatacgatggttgggattgaggttctcagcacgca--tgt-gc------------------------------------tttaggatgctggcgtaatggctttaaacgacccgtcttgaaacacggaccaaggagtctaacatgcctgcgagtgtttgggtggaaaa--cccgagcgcgtaatgaaagtg-aaagttggga-tctctgtcgc-ggagagcaccgacgcccggaccagacctttt-gtgacggatccgcggtagagcatgtatgttgggacccgaaagatggtgaactatgcctgaatagggtgaa
>Hyphodontia_zhixiangii
tcgag-tttg--------------------------------------------------------------------------------------------------------agtggg-c----------------------------------------------------------------ctt---tt----------------------------------------------------------------------g----------agctgc-agtca---tatgtgtgctcgagg--------------ccccgct---------------------ccaatcc-a-ctca-acc-c-ctgtgcac-t-------------------ttcggagt-----gg------------------------------------------cgagtggggatc-----------gcaaggtcttgctcg----------------------------------------------------------------------------------------------------------------------tggctt-----------------------cg---------tctctt----------a-t--cacaaaccagttttattattgt-catgt-agaacgtggatg------------cctgcaaag---------------gcg-----------gaaact-ca-atacaactttcaacaacggatctcttggctctcgcatcgatgaagaacgcagcgaaatgcgataagtaatgtgaattgcaga-tttcagtgaatcatcgaatctttgaacgcaccttgcgctcctgga-cttgtttcaggagcatgcctgtttgagtgtcatga-a-atcatcaaccacga-tgcttctt---att-------------------agtg-tcgctggctt-gga-c-ttgggg--a-------t----ctgctggct---------------------tgtcaag-agtcg-gcttccc-t-tgaatgcattagtcggg-tg----cc-------------------------ctgctcca-aaaatgtgata-at----taacattccctg--atcgtccaagaact------------------------------------------------------------t----------------------------------------------------tg------------------------------------------------------------------------------------------------------------tctccgc-ttcc-aac-c-ggcattgg-----------------aaac-ga--------------------tgcaatt-------t-tgaca---catct--------------------------------------------------------------------------------------------------------------------------------------------------------------------------------------------------------------------------------------------------------------------------------------------------------------------------------------------------------------------------------------------------------------------------------------------------------------------------------------------------------------------------------------------------------------------------------------------------------------------------------------------------------------------------------------------------------------------------------------------------------------------------------------------------------------------------------------------------------------------------------------------------------------------
>Hypholoma_fasciculare
ttgaa-taaa----tctggct--------------------------------------------------------------tggttga------------------------tgctgg-t----------------------------------------------------------------ctt---tt----------------------------------------------------------------------------cgaa-ggc--------a---tgtgcacgcct------------------tg---tc-a-----tcttta----------------t-atct-cca-c-ctgtgcac-c-------------------tcttgta------ga-cctggattcaac--------tttccgaggaaac--------------tcggtt-----------gtgaggaatt----------------------------------gctt---a--------------------------------ataggctttccttgttc------------------------gtttcca-gggcta-----------------------tg-----------tttt---------------catatacacct--tatgaatgt---aac-agaatgtca----------------ttatta-------------ggc-ttaat--tgtcttataaact-at-atacaactttcagcaacggatctcttggctctcgcatcgatgaagaacgcagcgaaatgcgataagtaatgtgaattgcaga-attcagtgaatcatcgaatctttgaacgcaccttgcgctccttgg-tat-tccgaggagcatgcctgtttgagtgtcatta-a-attctcaacctttg-ttaacttt---tta-g-tt----------------ag-caagtggatt-gga-a-gtgggg--g-------c----atgttggtt-tctt-----------------cattga-aatga-actcccc-t-gaaatgcattagctggt-tg----cct---------tgtgca------aa-catgtcta-ttggtgtgata-at----tatctacgcc----gtgggcta------------------------------------------------------------------t---ttgccgt--------------------------------------tta-ta------------------------------------------------------------------------------------------------------------gcactgc-ttat-aat-c-gtctgttc-------------attcagac-aa--taca------------------------------tgac-----aattcccctagtaactgcgagtgaagcgggaaaagctcaaatttaaaatctggcggtc-ttt---g-gctgtccgagttgtaatctagagaagtg-ttatccgcgctggaccgtgtacaagtct-cctggaatggagcgtcatagagggtgagaatcccg-tctttgacacggact---gccagggc-tt-tgtgatgcgctctcaaagagtcgagttgtttgggaatgcagctcaaaat-gggtggtaaattccatctaaagctaaatattggcgagagaccgatagcgaacaagtaccgtgagggaaagatgaaaagaactttggaaagagagttaaacagtacgtgaaattgctgaaagggaaacgcttgaagt-cagtcgcatt-gtgtgggaatcaaccttgc--tttt--gct-gggtgtattttccat-a-tgatgggtcagcatcaattttgaccg-ttggataaagttcaagggaatgtggcatc--t---------------------------------------------tc----ggatgtgttatagcccttggt-cgtatacaacgattgggattgaggaactcagcacgcc--gaa-aggccg-ggt-------cttgtacc--acg-t-tcgtgcttaggatgctggcataatggctttaatcgacccgtcttgaaacacggaccaaggagtctaacatgcctgcgagtatttgggtgaaaaa--cccgagtgcgtaatgaaagtg-aaagttgaga-tccctgtcat-ggggagcatcgacgcccggaccagacctttt-gtgacggatctgcggtagagcatgtatgttgggacccgaaagatggtgaactatgcctgaatagggtgaa
>Hypholoma_lateritium
ttgaa-tgaa----cttgact--------------------------------------------------------------tggttgc------------------------tgctgg-t----------------------------------------------------------------ctt---tt----------------------------------------------------------------------------cgaa-ggc--------a---tgtgcacactt------------------tg---tc-a-----tcttta----------------t-atct-cca-c-ctgtgcac-c-------------------ttttgta------ga-cctgaaaccaaa--------tttccgaggcaac--------------tcggtc-----------gtgaggaaat----------------------------------gctt------------------------------------aacagctttccttgtta------------------------ggttcca-gggcta-----------------------tg-----------tttt---------------catatacacca--taagaatgt---aac-agaatgtca----------------ttatta-------------ggc-ttagt--tgccttataaact-at-atacaactttcagcaacggatctcttggctctcgcatcgatgaagaacgcagcgaaatgcgataagtaatgtgaattgcaga-attcagtgaatcatcgaatctttgaacgcaccttgcgctccttgg-tat-tccgaggagcatgcctgtttgagtgtcatta-a-attctcaacctttg-cttacttt---ttt-ggtt----------------ag-caaatggctt-gga-t-gtgggg--g-------t----atgcaggtt-tctg-----------------taatga-aatta-gctcccc-t-gaaatacattagctggt-tg----cct---------tgtgtg------aa-cctgtcta-ttggtgtgata-at----tatctacgcc----gtggacta------------------------------------------------------------------t---tcgccgt--------------------------------------ttt-ta------------------------------------------------------------------------------------------------------------gcactgc-ttat-aac-c-gtctgttc-------------attcggac-aa--tata------------------------------tgaca----atttcccctagtaactgcgagtgaagcgggaaaagctcaaatttaaaatctggcggtc-ttt---g-gccgtccgagttgtaatctagagaagtg-ttatccgcgctggaccgtgtacaagtct-cctggaatggagcgtcatagagggtgagaatcccg-tctttgacacggact---gccagggc-tt-tgtgatgcgctctcaaagagtcgagttgtttgggaatgcagctcaaaat-gggtggtaaattccatctaaagctaaatattggcgagagaccgatagcgaacaagtaccgtgagggaaagatgaaaagaactttggaaagagagttaaacagtacgtgaaattgctgaaagggaaacgcttgaagt-cagtcgcatt-gtgtgggaatcaaccttgc--tttt--gct-gggcgtactttccat-a-tgatgggtcagcatcaattttgaccg-ttggataaagtctaaaggaatgtggcatc--t---------------------------------------------tc----ggatgtgttatagcctttggt-cgcatacaacgattgggattgaggaactcagcacgcc--gaa-aggccg-ggt-------cttgtacc--acg-t-tcgtgcttaggatgctggcataatggctttaatcgacccgtcttgaaacacggaccaaggagtctaacatgcctgcgagtatttgggtggaaaa--cccgagtgcgcaatgaaagtg-aaagttgaga-tccttgtcat-ggggagcatcgacgcccggaccagacctttt-gtgacggatctgcggtagagcatgtatgttgggacccgaaagatggtgaactatgcctgaatagggtgaa
>Hypochnicium_karstenii
ctgaa-tt-------aatga-----------cg--------------------------------------------------gggttgt------------------------agctgg-c----------------------------------------------------------------ctt---ta------------------------------------------------------------------------------ca-ggc--------a---tgtgcacgcct------------------cg-c-tc-a-----tcc-------------aaatt-c-ttac-acc-c-ctgtgcac-t-------------------ttacatg------ga-atagttg------------------g--------------------gatggtctg--------------------------------------------------------------------------------------cttcacggcggatttg--------------------------------aacaatc-gttctg-----------------------tg-----------attt----------a-t--tataaacg-------cttcagt----tt-agaatgtca---------------tctgcg----ttt-------aac-gca---------------tt-aa-atacaacttttagcaacggatctcttggctctcgcatcgatgaagaacgcagcgaaatgcgataagtaatgtgaattgcaga-attcagtgaatcatcgaatctttgaacgcaccttgcgctccttgg-tat-tccgaggagcatgcctgtttgagtgtcatgg-t-actctcagttcttt-acattttt---gat-g----------------------tgaatgaatt-gga-t-gtggag--g-------t----ctgccggta-----------------------tttat-tatcg-gctcctc-t-taaatgcattagcgcga-at----gt-----------ttacc------a--aacgttcc-tcagtgtgata-at----tgtctacgct----gtggtag-------------------------------------------------------------------t-g-aggtttc-----------------------att--------------a-ag------------------------------------------------------------------------------------------------------------ttcgtgc-ttct-aac-c-gtccttca---------------atggac-aa----------------------taact-------t-tgac-----atctcccctagtaactgcgagtgaagcgggaaaagctcaaatttaaaatctggtggtc-ttt---g-gccatccgagttgtagtctggagaagtg-ttttccgcgctggaccgtgtacaagtct-cttggaatagagcgtcatagagggtgagaatcccg-tctttgacacggact---accagtgc-tt-tgtgatgcgctctcaaagagtcgagttgtttgggaatgcagctcaaaat-gggaggtaaattccttctaaagctaaatattggcgagagaccgatagcgaacaagtaccgtgagggaaagatgaaaagcactttggaaagagagttaaacagtacgtgaaattgctaaaagggaaacgattgaagt-cagtcgcgtc-attcagaactcagcctggc--tttt--gct-tggtgcattttctgt-t-tgacgggccagcatcaattttgaccg-ttggataaaggctttgggaatgtggcatc--t---------------------------------------------tc----ggatgtgttatagcccattgt-tgcatacaccggttgggattgaggatcacagcatgcc--ttt-atggtc-ggg------g-ttcgccc--acg-t-tcatgcttaggatgctggcgtaatggctttaaacgacccgtcttgaaacacggaccaaggagtctaacatgcctgcgagtgtttgggtggaaaa--cccgagcgcgtaatgaaagtg-atagttggga-tccctgtcgt-ggggagcaccgacgcccggaccagacctttt-gtgacggatccgcggtagagcatgtatgttgggacccgaaagatggtgaactatgcctgaatagggtgaa
>Hypochnicium_pini
ctgaa-ttt------aattc-----------cg--------------------------------------------------gggttgt------------------------agctgg-c----------------------------------------------------------------cat---tg----------------------------------------------------------------------------tttt-ggc--------a---tgtgcacacct------------------tggtata-a-----tcca-----------aattca-t-tcac-acc-t-ctgtgcac-ca------------------tttcgtg------gg-atggaag-----------------ggtaatg----------------aagga--------------------------------------------------------------------------------------------attgctttctttg--------------------------------cctgaat-ttccca-----------------------tg-----------tctt----------c-t--tatatact-------ctgcagt---ttt-agaatgttg---------------attgcg----ttg-------aac-gca--------------ttt-at-atacaactttcagcaacggatctcttggctctcgcatcgatgaagaacgcagcgaaatgcgataagtaatgtgaattgcaga-attcagtgaatcatcgaatctttgaacgcaccttgcgctccttgg-tat-tccgaggagcatgcctgtttgagtgtcatgg-t-attctcaatccatt-ctgggttt---ctg-----------aaaagaaac-tt-gtttggaatt-gga-t-ttggag--g---ctt-t----ctgttggtt-acac-----------------tttgtt-aatca-actcctc-t-gaaatgcattagcagga-atga-a------------------------gt-gccatct--tcagtgtgata-at----tatctgcact----gtggagt---------------------------------------------------------------------g--------------------------atgcttaa--------------a-tg------------------------------------------------------------------------------------------------------------ctccagc-ttct-aat-t-gtctattc-------------tcttagac-at----------------------ttttt-------a-tgac-----atctcccctagtaactgcgagtgaagcgggaaaagctcaaatttaaaatctggcagtc-ttc---g-gctgtccgaattgtagtctggagaagtg-ctttccgcgctggaccgtgtaaaagtct-cttggaatagagcgtcatagagggtgagaatcccg-tctttgacacggaca---accagtgc-tt-tgtgatgcgctctcaaagagtcgagttgtttgggaatgcagctcaaaat-gggtggtaaattccatctaaagctaaatattggcgagagaccgatagcgaacaagtaccgtgagggaaagatgaaaagcactttggaaagagagttaaacagtacgtgaaattgctgaaagggaaacgcttgaagt-cagtcgcgtt-gtccagaactcagcctagc--tttt--gct-tggtgcattttctgg-t-taacgggccagcatcaattttgactg-ttggataaaggctttgggaatgtggcatt--cga---------------------------------------ttcgtc----ggatgtgttatagcccttggt-tgcatacagcagttgggattgaggattgcagcatgcc--ttt-atggtc-ggg------g-ttcgccc--acg-t-tcatgcttaggatgctggcgtaatggctttaaacgacccgtcttgaaacacggaccaaggagtctaacatgcctgcgagtgtttgggtggaaaa--cccgagcgcgtaatgaaagta-aaagttggga-tccctgtcgt-ggggagcaccgacgcccagaccagaccttct-gtgacggatctgcggttgagcatgtatgttgggacccgaaagatggtgaactatgcctgaatagggtgaa
>Irpex_lacteus
tcgag---------ttttga-----------ac--------------------------------------------------gggttgt------------------------agctgg-c----------------------------------------------------------------ctc---tc----------------------------------------------------------------------------acga-ggc--------a---tgtgcacgcct------------------gg-c-tc-a-----t---------------ccact---ctta-acc-t-ctgtgcac-t-------------------ttatgta------ag-agaaaaa---------------------------------a------atggtg----------------------------------------------------gaagcttccaggat--------------------ctcgcgagaggtctttggttcaac--------------------aagccgtttttct-ttctta-----------------------tg-----------tttt----------a-c--tacaaacg-------cttcagt---tat-agaatgtca---------------actgtg----tat-------aac-aca--------------ttt-at-atacaactttcagcaacggatctcttggctctcgcatcgatgaagaacgcagcgaaatgcgataagtaatgtgaattgcaga-attcagtgaatcatcgaatctttgaacgcaccttgcactccttgg-tat-tccgaggagtatgcctgtttgagtctcatgg-t-attctcaaccccta-aatttttg---taa---------------tgaaggtt-tagcgggctt-gga-c-ttggag--g-----t-t----gtgtcggcc----------------------cttgtc-ggtcg-actcctc-t-gaaatgcattagcgtga-at-----c-----------ttacg------g--atcgcct--tcagtgtgata-at----tatctgcgct----gtggtgt-------------------------------------------------------------------t-g-aagta----------------------tttatg--------------g-tg------------------------------------------------------------------------------------------------------------ttcatgc-ttcg-aac-c-gtctcctt-------------gccgagac-aa----------------------tcatt---------tgaca----atctcccctagtaactgcgagtgaagcgggaaaagctcaaatttaaaatctggcggct-tt----g-gtcgtccgagttgtattctagagaagtg-ttttccgcgttggaccgtgtataagtct-cttggaatagagcgtcatagagggtgagaatcccg-tctttgacacggact---accaatgc-tt-tgtgatacactctcaaagagtcgagttgtttgggaatgcagctcaaaat-gggtggtaaattccatctaaagctaaatattggcgagagaccgatagcgaacaagtaccgtgagggaaagatgaaaagcactttggaaagagagttaaacagtacgtgaaattgctgaaagggaaacgcttgaagt-cagtcgcgtt-agctagaactcaaccaggct------tgct-tggcgtattttctag-t-taacgggccagcatcagttttgaccg-caggaaaagggccagggaaatgtggcatc--t---------------------------------------------tc----ggatgtgttatagtctctggt-cgtatactgtgattgggactgaggaccgcagcacgcg--caa--------------------------------g-ctgtgcttaggatgctggcgtaatggctttaaacgacccgtcttgaaacacggaccaaggagtctaacaaacctgcgagtatttgggtggcaaa--cccgagtgcgcaatgaaagtg-aaagttggga-tccctgtcgt-ggggagcaccgacgcccggaccagaccttct-gtgacggatctgcggtagagcatgtttgttgggacccgaaagatggtgaactatgcctgaatagggtgaa
>Irpicodon_pendulus
tcgaa-ttct----tcagtg-----------aa--------------------------------------------------gggttgt------------------------tgctgg-c----------------------------------------------------------------ctc---------------------------------------------------------------------------------aacg-ggc--------a---tgtgcacgccc------------------gg-a-tc-------------------------------atat-aca-c-ctgtgcac-t-------------------ctttgta------gc-gagagaggtt----------------------------------------------------------------------------------------------------------------------------------------------------------------------------------tgcctctc-ttgcta-----------------------tg-----------tttt---------------tacacaccctac-cgtaacagt--ctgt-ggaacgtcctgt--------cgcgtttgccc---taa-------aaa-gcgaa-----ccgcaaaact-tt-gtataactttcaacaacggatctcttggctctcgcatcgatgaagaacgcagcgaaacgcgatatgtaatgtgaattgcaga-attcagtgaatcatcgaatctttgaacgcaccttgcgctccttgg-tat-tccgaggagcatgcctgtttgagtgtcattg-a-atcatcaacccttc-ggctttgt---tga-cga----------------------agcggctt-gga-g-ttggag----------c----gtgccggcg-tg--------------------------agtcg-gctcctctt-caaatgcattagcggag-cc----tctt-----------------------ttccgtgg-ttggcgtgata-tt----tatctgcgcc---tgtcgatc------------------------------------------------------------------------------------------------caccgaat--------------a-gc------------------------------------------------------------------------------------------------------------gttcagc-ttcg-aac-c-gtcccatcg--------------tgggac-aa----------------------cacac-------a-tcac-----ttttcccctagtaactgcgagtgaagagggaaaagctcaaatttaaaatctggtggtc-tttgt-g-gccgtccgagttgtaatctggagaagcg-ttgtccgcgccggcccgtgcacaagtct-cttggaaaagagcatcatagagggtgagaatcccg-tctttggcatggacc---accggggcttt-tgtgacgcgctatcaacgagtcgagttgtttgggaatgcagctcaaatt-gggtggtaaattccatctaaagctaaatattggcgagagaccgatagcgaacaagtaccgtgagggaaagatgaaaagaactttggaaagagagttaaaccgtacgtgaaattgttgaaagggaaacgcttgaagt-cagtcgcgtc-tgccgaggatcaaccttgctttttt--gct-tggtgcacttctcgg-tgtgacgggtcagcgtcagtttcgattg-cgggataaagtgcgggggaatgtggcatc--c---------------------------------------------tc----ggatgtgttatagcccttgtt-cgcatgccgtggttgggattgaggaactcagcacgcc--ttcactggcc-ggg------gcttcggct-cacg-caacgtgcttgggacgctggcgtaatggctttaatcgacccgtcttgaaacacggaccaaggagtctaacatgcccgcgagtgtttgggtggcaaa--cccttacgcgtaatgaaagtg-atagttgaga-tccctgtcgt-ggggagcatcgacgcccggaccagaccttct-gtgacggttccgcggtagagcgtgtatgttgggacccgaaagatggtgaactatgcctgaatagggtgaa
>Junghuhnia_nitida
attga-atga----attgag-----------tg--------------------------------------------------gggttgt------------------------cgctgg-c----------------------------------------------------------------ctt---tc----------------------------------------------------------------------------accg-ggc--------a---tgtgcacacct------------------ca-t-tc-a-----ac----------------ctc-t-ctat-acc-t-ctgtgcac-t-------------------tctcatg------gg-ttgggct------------------gcgtctgaa---------------------------------------------------------------------------------------------------------------------------------------------------atattggcaaggccc-ctctca-----------------------tg---------tgtttt----------a----tacaaact------atacatgt---ttt-agaatgtct-----------a--tacaatg----cgt------aaaa-gca---------------ta-ta-atacaactttcaacaacggatctcttggctctcgcatcgatgaagaacgcagcgaaatgcgataagtaatgtgaattgcaga-attcagtgaatcatcgaatctttgaacgcaccttgcgctccttgg-tat-tccgaggagcatgcttgtttgagtgtcatgg-t-attctcaaccctcc-tgcatttt---tta-ttaaat--------------gc-ggttgggctt-gga-c-ttggag--g-----c-t----ttgctggtg-tctgaa--tattt-t--tttattcgga-cgtgg-gctcctc-t-gaaatgcattagcttga-ata----------------aatcc------a--agcatgat-ccagtgtgata-at----tgtctacgct----gcttcat-------------------------------------------------------------------c-t-cggaa----------------------taaaaa--------------a-aa------------------------------------------------------------------------------------------------------------ttctagc-ttct-aac-c-gtcctccg-----------------ggac-tt-----------------------actc-------t-gaac-----atctcccctagtaactgcgagtgaagcgggaaaagctcaaatttaaaatctggcag-c-ttt---g-gctgtccgagttgtagtctggagaagcg-ttttctgtgctggaccgtgtacaagtct-cttggaatagagcgtcatagagggtgagaatcccg-tctttgacacggact---gccagtgc-tt-tgtgatgcgctctcaaagagtcgagttgtttgggaatgcagctcaaaat-gggtggtaaattccatctaaagctaaatattggcgagagaccgatagcgaacaagtaccgtgagggaaagatgaaaagcactttggaaagagagttaaacagtacgtgaaattgttgaaagggaaacgcttgaagt-cagtcgcgtg-tgctagaactcagcctggt--tttt--act-tggtgcattttctgg-t-acacgggccagcatcaattttgaccg-ctggataaaggcctcaggaaggtggcacc--t---------------------------------------------tc----gggtgtgttatagcctggggt-tgtatacagcggttgggattgaggatctcagcatgcc--ttt--tggcc-ggg------g-ttcgccc--acg-t-tcatgcttaggatgctggcgtaatggctttaaacgacccgtcttgaaacacggaccaaggagtctaacatgcctgcgagtgtttgggtggaaaa--cccgagcgcgaaatgaaagtg-aaagttggga-tccctgtcgt-ggggagcaccgacgcccggaccagaccttct-gtgacggatccgcggtagagcatgtatgttgggacccgaaagatggtgaactatgcctgaatagggtgaa
>Lentinus_brumalis
tcgag-tt-------ctgaa-----------ac--------------------------------------------------gggttgt------------------------agctgg-c----------------------------------------------------------------ctt---cc------------------------------------------------------------------------------ga-ggc--------a---tgtgcacgccc------------------tg-c-tc-a-----t------------------cc-a-ctct-aca-c-ctgtgcac-t-------------------tactgtg------gg-ttt-cag------------------gagct---------------tcgaagcg------------------------------------------------------ggggctta--------------------------------attgccttcgccgagt-------------------------tgttactg-ggccta-----------------------cg-----------t-tt----------a-c--cacaaacact-----ttaaagt---aac-agaatgt-----------------aatcgcg---tct-------aac-gca--------------tct-at-atacaactttcagcaacggatctcttggctctcgcatcgatgaagaacgcagcgaaatgcgataagtaatgtgaattgcaga-attcagtgaatcatcgaatctttgaacgcaccttgcgctccttgg-tat-tccgaggagcatgcctgtttgagtgtcatga-a-attctcaacctaac-aagttctt---aac---cg-------------gactt-gcttaggctt-gga-c-ttggag--g-------c----ttgtcggct----------------------cttagc-agtcg-gctcctc-t-caaatgcattagcttgg-tt----cc-----------ttgcg------g--atcggctc-acggtgtgata-at----tgtctacgcc----gcgaccgt------------------------------------------------------------------t-g-aagcgtttt--------------------------------------a-at------------------------------------------------------------------------------------------------------------ggccagc-ttct-aat-c-gtctcttg---------------cgagac-ag---------------------cattca-------t-cgaa-----ctctcccctagtaactgcgagtgaagcgggaaaagctcaaatttaaaatctggcggtc-ttt---g-gccgtccgagttgtagtctggagaagtg-ctttccgcgctggaccgtgtataagtct-cttggaacagagcgtcatagagggtgagaatcccg-tctttgacacggact---accagtgc-tt-tgtgatgcgctctcaaagagtcgagttgtttgggaatgcagctcaaaat-gggtggtgaattccatctaaagctaaatattggcgagagaccgatagcgaacaagtaccgtgagggaaagatgaaaagcactttggaaagagagttaaacagtacgtgaaattgctgaaagggaaacgcttgaagt-cagtcgcgtt-tgccggaactcagccttcc--tttt--ggt-tggtgcactttccgg-t-agacgggccagcatcgatttcgaccg-tcggataagggctggggaaatgtggcacc--t---------------------------------------------ttc--ggggtgtgttatagtcctcagt-cgcatacgtcggttgggatcgaggatcgcagcgcgcc--gca--aggca-ggg------g-ttcgccc--act-t-tcgcgcttaggatgctggcataatggctttaaacgacccgtcttgaaacacggaccaaggagtctaacaaacctgcgagtgtttgggtggaaaa--cccgagcgcgtaatgaaagtg-aaagttgaga-cctctgtcgt-ggagggcatcgacgcccggacctgaagttct-ctgacggttccgcggtagagcatgtttgttgggacccgaaagatggtgaactatgcctgaatagggtgaa
>Lenzites_betulinus
acgag-tt-------ttgaa-----------ag--------------------------------------------------gggttgt------------------------agctgg-c----------------------------------------------------------------ctt---cc------------------------------------------------------------------------------ga-ggc--------a---tgtgcacgccc------------------tg-c-tc-a-----t-----------------ccc-a-ctct-aca-c-ctgtgcac-t-------------------tactgta------gg-tcggcgt------------------g---------------------------------------------------------------------------------ggtttctag-----------------------------cctccgggtttgaagcat---------------------------tctgct-ggccta-----------------------tg-----------t-ac----------att--tataaacact-----ttaaagt---aac-agaatgtaa---------------a--cgcg---tct-------aac-gca--------------ttt-ta-atacaactttcagcaacggatctcttggctctcgcatcgatgaagaacgcagcgaaatgcgataagtaatgtgaattgcaga-attcagtgaatcatcgaatctttgaacgcaccttgcgctccttgg-tat-tccgaggagcatgcctgtttgagtgtcatgg-a-attctcaacccata-aatccttg---tg----------------------at-gtatgggctt-gga-t-ttggag--g-------c----ttgctggtc-cc-------------------tttcgg-gatcg-gctcctc-t-tgaatatattagcttga-tt----cc-----------gtgcg------g--atcggctc-tcagtgtgata-a-----tatctacgct----gtgaccg-------------------------------------------------------------------t-g-aagcg-t------------------------------------------tt------------------------------------------------------------------------------------------------------------ggcgagc-ttct-aac-c-gtcctttt---------------tggaca-aa-----------------------cctt-------a-tgac-----atctcccctagtaactgcgagtgaagcgggaaaagctcaaatttaaaatctggcggtc-ttt---g-gccgtccgagttgtagtctggagaagtg-ctttccgcgctggaccgtgtacaagtct-cttggaacagagcgtcatagagggtgagaatcccg-tctttgacacggact---accagtgc-tt-tgtgatgcgctctcaaagagtcgagttgtttgggaatgcagctcaaaat-gggtggtgaattccatctaaagctaaatattggcgagagaccgatagcgaacaagtaccgtgagggaaagatgaaaagcactttggaaagagagttaaacagtacgtgaaattgctgaaagggaaacgcttgaagt-cagtcgcgtt-gtccagaactcagccttgc--ttcg--gct-tggtgcattttctgg-g-cgacgggccagcatcgattttgaccg-tcggaaaagggttgaaggaatgtggcacc--t---------------------------------------------tc----gggtgtgttatagccttcagc-cgcatacgacggttgggatcgaggaacgcagcgcgcc--tta--tggct-ggg------g-ttcgccc--aca-t-tcgcgcttaggatgctggcataatggctttaaacgacccgtcttgaaacacggaccaaggagtctaacatgcctgcgagtgtttgggtggaaaa--cccgagcgcgtaatgaaagtg-aaagttgaga-cctctgtcgt-ggagggcatcgacgcccggacctgacgttct-ctgacggatccgcggtagagcatgtatgttgggacccgaaagatggtgaactatgcctgaatagggtgaa
>Lenzites_styracinus
acgag-tt-------ttgaa-----------ag--------------------------------------------------gggttgt-----------------------tagctgg-c----------------------------------------------------------------ctc---cc------------------------------------------------------------------------------ga-ggc--------a---tgtgcacgccc------------------tg-c-tc-a-----t-----------------tcc-a-ctct-aca-c-ctgtgcac-t-------------------tactgtg------gg-tct-cag------------------gcgag-----------------------------------------------------------------------------cgtcgttc------------------------------------------------g-------------------cggcgttcaaatg-ggctca-----------------------cg-----------tctt----------a-c--cacaaacta------ttaaagt---atc-agaatgtgt---------------atcgcga---tgt-------aac-gca--------------tcc-at-atacaactttcagcaacggatctcttggctctcgcatcgatgaagaacgcagcgaaatgcgataagtaatgtgaattgcaga-attcagtgaatcatcgaatctttgaacgcaccttgcgctccttgg-tat-tccgaggagcatgcctgtttgagtgtcatga-a-attctcaacctaac-gagccttt---gcg-gg-----------------cct-cgttaggatt-gga-c-ttggag--g-----ttc----ttgtcggct------------------------tcgc-ggtcg-gctcctc-t-caaatgcattagctcgg-tt----cc-----------ctgcg------g--atcggctc-acggtgtgata-at----tgtctacgcc----gcgaccgt------------------------------------------------------------------t-g-aagcgtt------------------------------------------tt------------------------------------------------------------------------------------------------------------ggccggc-ttat-agt-c-gtctcgtt---------------agagac-ag--------------------tacactt-------a-tgac-----ctctcccctagtaactgcgagtgaagcgggaaaagctcaaatttaaaatctggcggtc-ttt---g-gccgtccgagttgtagtctggagaagtg-ctttccgcgctggaccgtgtacaagtct-cttggaacagagcgtcatagagggtgagaatcccg-tctttgacacggact---accagtgc-tt-tgtgatgcgctctcaaagagtcgagttgtttgggaatgcagctcaaaat-gggtggtaaattccatctaaagctaaatattggcgagagaccgatagcgaacaagtaccgtgagggaaagatgaaaagcactttggaaagagagttaaacagtacgtgaaattgctgaaagggaaacgcttgaagt-cagtcgcgtc-agccggaactcagccttgc--tttt--gtt-tggtgcactttccgg-t-tgacgggccagcatcgattttgaccg-gcggaaaagggctggagaaatgtggcacc--c---------------------------------------------tc----gggtgtgttatagtctctggt-cgcatacgtcggttgggatcgaggatcgcagcgcgcc--gca--aggca-ggg------g-ttcgccc--act-a-tcgcgcttaggatgctggcataatggctttaaacgacccgtcttgaaacacggaccaaggagtctaacatgcctgcgagtgtttgggtggaaaa--cccgagcgcgcaatgaaagtg-aaagttgaga-cctctgtcgt-ggagggcatcgacgcccggacctgacgttct-ctgacggatccgcggtagagcatgtatgttgggacccgaaagatggtgaactatgcctgaatagggtgaa
>Leptoporus_mollis
tcgag-tt-----cttttga-----------ac--------------------------------------------------aggttgt------------------------agctgg-c----------------------------------------------------------------ctc---tt--------------------------------------------------------------------------acttga-ggc--------a---tgtgcacgctt------------------gg-c-tc-a--------------------tccact-c-tcca-acc-c-ctgtgcac-t-------------------tttcgta------ga-aatgacagaaat-----------------------------------caagat-----------gtaaaaaatc-------------------------------------------------------------------------------------------------------------ttggtggaagtct-tttcta-----------------------tg---------tttttt------------tcttacaaa---------cttcagt---tta-agaatgtct-----------a---cttgca----aat-------aat-gca--------------att-at-atacaactttcagcaacggatctcttggctctcgcatcgatgaagaacgcagcgaaatgcgataagtaatgtgaattgcaga-attcagtgaatcatcgaatctttgaacgcaccttgcgctccttgg-tat-tccttggagcatgcctgtttgagtatcatgg-a-attatcaacccccc-aaaaattt---ttc-ccctccgggaggacgagacacg-cgtggggctt-gga-c-ttagag--g-----ttt----atgctgtgc--------------------tatctttc-gctca-gctcctc-t-caaatgcattagcagtg-aa----ct-----------ttaca---------cattgcct-tcagcgtgata-at----tgtctacgtt----gtcgcac-------------------------------------------------------------------t-a-------------------------tgtattcat--------------a-cg------------------------------------------------------------------------------------------------------------ttctcgc-ttac-aat-c-gtctctctg----------------agac-at---------------------tttttt-------c-taac-----ttctcccctagtaactgcgagtgaaccgggaaaagctcaaatttaaaatctggcagca-ttt---c-gttgtccgagttgtagtctagagaagcg-ttttccgcgctggaccgtgtacaagtct-cttggaacagagcgtcatagagggtgagaatcccg-tctttgacacggact---accagtgc-tt-tgtgatgcgctctcaaagagtcgagttgtttgggaatgcagctcaaaat-gggtggtaaattccatctaaagctaaatattggcgagagaccgatagcgaacaagtaccgtgagggaaagatgaaaagcactttggaaagagagttaaacagtacgtgaaattgctgaaagggaaacgcttgaagt-cagtcgcgtt-gttcagaactcagccttgc--tttt--gct-cggtgcattttctgt-t-taacgggccagcatcagttttgactg-caggagaaaggtcagaggaatgtggcacc--t---------------------------------------------tc----gggtgtgttatagcctctggt-tgcatgctgtggttgggactgaggatctcagcacgcg--taa--------------------------------g-ttgtgcttaggatgctggcgtaatggctttaaacgacccgtcttgaaacacggaccaaggagtctaacatgcctgcgagtatttgggtggtaaa--cccgagtgcgcaatgaaagtg-aaagttggga-tctctgtcgc-ggagagcaccgacgcccggaccagacctttt-gtgacggatctgcggtagagcatgtatgttgggacccgaaagatggtgaactatgcctgaatagggtgaa
>Lopharia_mirabilis
acgag-tc-------ttgaaa--------------------------------------------------------------gggttgt------------------------agctgg-c----------------------------------------------------------------ctc---cc------------------------------------------------------------------------------ga-ggc--------a---cgtgcacgcccg--------------------c-tc-a-----tc---------------ca-----ctct-aca-c-ctgtgaac---------------------tattgta------gg-tcggttt----------------------------------------aacg--------------------------------------------------------gggcccct--------------------------------ctcgggcttc--------------------------------cgcggcc-gtccta-----------------------tg-----------tgac----------a-c--cacacacc-------atgcagt---atc-agaatgtct----------------ttgcga---taa-------tac-gca---------------tc-tt-atacaactttcagcaacggatctcttggctctcgcatcgatgaagaacgcagcgaaatgcgataagtaatgtgaattgcaga-attcagtgaatcatcgaatctttgaacgcaccttgcgctcctcgg-tat-tccgtggagcatgcctgtttgagtgtcatga-a-atcctcaatccccc-atcccttg---cgg-a----------------------gggcgggctt-gga-c-ttggag--g-------c----ttgccggcc------------------------gtga-ggtcg-gctcctc-t-taaacgcattagcttgg-tt----cc-----------ttgcg------g--atcggctc-ccgacgtgata-at----tgtctacgtc----gcgaccg-------------------------------------------------------------------t-g-aagcgt-------------------------------------------tt------------------------------------------------------------------------------------------------------------ggcgagc-ttcc-aac-c-gtccttcg-----------------ggac-ag---------------------ctttct-------t-----g----atctcccctagtaactgcgagtgaagcgggaagagctcaaatttaaaatctggcggtc-ttt---g-gccgtccgagttgtagtctggagaagtg-ctttccgcgccggaccgtgtacaagtct-cttggaacagagcgtcatagagggtgagaatcccg-tctttgacacggact---gccggtgc-tt-tgtgatgcgctctcaaagagtcgagttgtttgggaatgcagctcaaaat-gggtggtgaattccatctaaagctaaatattggcgagagaccgatagcgaacaagtaccgtgagggaaagatgaaaagcactttggaaagagagttaaacagtacgtgaaattgctgaaagggaaacgcttgaagt-cagtcgcgtc-cgccggaactcagccttgc--ctcg--gct-tggtgcacttttcgg-c-ggacgggccagcatcgattttgaccg-tcggaaaagggcgagaggaatgtggcacc--t---------------------------------------------tc----gggtgtgttatagcctcttgt-cgcatacgtcggttgggatcgaggatcgcagcgcgcc--ttt-atggtc-ggg------g-ttcgccc--acg-t-tcgcgcttaggatgctggcgtaatggctttaaacgacccgtcttgaaacacggaccaaggagtctaacgtgcccgcgagtgtttgggtggaaaa--cccgagcgcgtaatgaaagtg-aaagttgaga-cctctgtcgt-ggagggcatcgacgcccggcgccgaagttta-cggaagctgccgcggtagagcgtgtatgttgggacccgaaagatggtgaactatgcctgaatagggtgaa
>Lopharia_sp.
acgag-tt-------ttgaaa--------------------------------------------------------------gggttgt------------------------agctgg-c----------------------------------------------------------------ctc---cc------------------------------------------------------------------------------ga-ggc--------a---tgtgcacgcccg--------------------c-tc-a-----tc---------------ca-----ctct-aca-c-ctgtgaac---------------------tattgta------gg-tcggcgt-------------------cggc---------------ttcggg--------------------------------------------------------gggttccc--------------------------------ccgtggcttt--------------------------------c---gcc-ttccta-----------------------tg-----------ttac----------a-c--taccaacc-------atacagt---aat-cgaatgtaa----------------tcgcga---taa-------aac-gca---------------tc-at-atacaactttcagcaacggatctcttggctctcgcatcgatgaagaacgcagcgaaatgcgataagtaatgtgaattgcaga-attcagtgaatcatcgaatctttgaacgcaccttgcgctcctcgg-cat-tccgtggagcatgcctgtttgagtgtcgtga-a-atcctcaaccctcc-atcccttg---tgg---------------------aa-ggatgggctt-gga-a-ttggag--g-----t-c----ttgctggcc-----------------------ctcgc-ggtcg-gctcctc-t-caaatgcattagctcgg-tt----ct-----------cagcg------g--atcggctc-ccggcgtgata-at----tgtctacgtc----gcgaccg-------------------------------------------------------------------t-g-aagcgt-------------------------------------------ct------------------------------------------------------------------------------------------------------------ggccggc-ttcc-aac-c-gtcccctc-----------------ggg-----------------------------------------------------cccctagtaactgcgagtgaagcgggaaaagctcaaatttaaaatctggcggtc-ttt---g-gccgtccgagttgtagtctggagaagtg-ctttccgtgccggaccgtgtacaagtct-cttggaacagagcgtcatagagggtgagaatcccg-tctttgacacggact---accggtgc-tt-tgtgatgcgctctcaaagagtcgagttgtttgggaatgcagctcaaaat-gggtggtgaattccatctaaagctaaatattggcgagagaccgatagcgaacaagtaccgtgagggaaagatgaaaagcactttggaaagagagttaaacagtacgtgaaattgctgaaagggaaacgcttgaagt-cagtcgcgtc-tgccggaactcagccttgc--ttct--gcc-tggtgtactttccgg-t-tgacgggccagcatcgattttgaccg-tcggaaaagggtgaggggaatgtggcacc--t---------------------------------------------cc----gggtgtgttatagccccttgt-cgcatacgtcggttgggatcgaggatcgcagcgcgcc--ttt-atggtc-ggg------g-ttcgccc--acg-t-ccgcgcttaggatgctggcgtaatggctttaaacgacccgtcttgaaacacggaccaaggagtctaacatgcccgcgagtgtttgggtggaaaa--cccgagcgcgtaatgaaagtg-aaagttgaga-cctctgtcgt-ggagggcatcgacgcccggcgctgacgttta-ctgaagctgccgcggtagagcgtgtatgttgggacccgaaagatggtgaactatgcctgaatagggtgaa
>Lyomyces_crustosus
atgaa---------tttgca---------agtg-------------------------------------------------agacttga------------------------tgctgg-c----------------------------------------------------------------agt------------------------------------------------------------------------------gtaatgc-tgc--------a---tgtgctcggtt------------------tc-cgtc-a---------------------aatcc-a-catt-aca-c-ctgtgcac-t-------------------ttcaaa-------gc-tctgtag------------tcctccgtaatg----------------ggagcc-----------gcggctgt------------------------------------------------------------------------------------------------------------aatggctgctggggct-acacctt----------------------tg----------cccat-------acaa-t--tacaaactct---gtattttgt-cttgt-agaatgtctaatg-----------gcctttg-----------ttggc-tta--------------aca-ta-atacaactttcaacaacggatctcttggctctcgcatcgatgaagaacgcagcgaaatgcgataagtaatgtgaattgcaga-attcagtgaatcatcgaatctttgaacgcaccttgcgctccttgg-tat-tccgaggagcatgcctgtttgagtgtcatta-a-atcatcaattctca-acttctgt---aat------------------ggttg-ttgttgaatt-gga-c-ttgggg--a-------c----ttgctgatt-cta------------------atgttg-aactg-gcttccc-t-caaatgcattagctgaa-gt----ctgac--------aagca---------gcatatat-gcggtgtgata------atatcttcact----gcattgc-------------------------------------------------------------------t-c-tcgtt--------------------------------------------ga------------------------------------------------------------------------------------------------------------atttggc-ttct-aat-g-gtccttcaa--------------ttggac-aa----------------------tactt---------tgaca----attt-------------------------------------------------------------------------------------------------------------------------------------------------------------------------------------------------------------------------------------------------------------------------------------------------------------------------------------------------------------------------------------------------------------------------------------------------------------------ttttggcc--------------------------------------------------------------------------------------------------------------------------------------------------------------gg------ggttcgccc--acg-taacgtgcttaggatgttggcataatggctttaagcgacccgtcttgaaacacggaccaaggagtctaacatgcctgcgagtattagagtggaaaa--ctcttgtgcgaaatgaaagtg-aaagttggga-ctctttg----cggaggcaccaacgcccggccctgaagttta-ctgacggtgctgcggtagagcatgtatgttgggacccgaaagatggtgaactatgcctgaatagggtgaa
>Lyomyces_microfasciculatus
atgag---------tttgaa----------cag--------------------------------------------------gacttga------------------------tgctgg-t----------------------------------------------------------------ctg---ctct--------------------------------------------------------------------------ggcg-gac--------a---tgtgctcagtt------------------ctac-tc-----------------------aatcc-a-ttca-aca-c-ctgtgcac-t-------------------ttcaaag---------tttgaag------------tcctccgtcatg----------------ggagct-----------gcggtcttgtaa--------------------------------------------------------------------------------------------------------tgagactgctgggact-tcgctt-----------------------tg---------cccatt----------a-t--cacaaaccaat----ttgaagt-cttgt-agaatgtaa---------------ctagcct----------aagggc-tta--------------atc-ta-atacaactttcaacaacggatctcttggctctcgcatcgatgaagaacgcagcgaaatgcgataagtaatgtgaattgcaga-attcagtgaatcatcgaatctttgaacgcaccttgcactccttgg-tat-tccgaggagtatgcctgtttgagtgtcttgt-a-atcatcaatctaac-attgcttt---tgt-------g----------------atgctggatt-gga-t-ttggag--a------------ctgctggtc-ttac------------------------gattg-gcttctc-t-tgaatgcattagttgaa-tcg------ag--------ttgcaa--------cgctacgt-gtggtgtgata------atatcttcact----gcatagt-------------------------------------------------------------------t-g-taat-------------------------------------------g-ac------------------------------------------------------------------------------------------------------------gtttggc-ttct-aac-c-gtccttca---------------ttggac-aa-----------------------tact---------tgacc----atttcccctagtaactgcgagtgaagcgggaagagctcaaatttaaaatctggcagct-tc------gctgtccgagttgtaatctggagaagca-ttttccgcgttggaccgtgtacaagtct-cttggaacagagcgtcatagagggtgagaatcccg-tccatggcacggact---accaatgc-tt-tgtgatatgctctcgaagagtcgagttgtttgggaatgcagctcaaaat-gggtggtaagttccatctaaagctaaatattggcgagagaccgatagcgaacaagtaccgtgagggaaagatgaaaagcactttggaaagagagttaaacagtacgtgaaattgttgaaagggaaacgcttgaagt-cagtcgcgtt-gtctgagactcagccttgct------tgct-tggtgtacttctcag-t-taacgggtcaacatcaattttggttg-gtggacaaaggttgaaggaatgtggcatc--t---------------------------------------------tc----ggatgtgttatagccttcttc-cgtatacactggctgggattgaggtctgcagcacgcc--ttt-atggcc-gggg-------ttcgccc--acg-ttacgtgcttaggatgttggcataatggctttaagcgacccgtcttgaaacacggaccaaggagtctaacatgcttgcgagtattagagtggaaaa--ctcttatgcgtaatgaaagtg-aaagttgggactcttcattga-----ggcaccgacgccctgccctgaagtctt-ctgacggtgcagcggtagagcacgtatgttgggacccgaaagatggtgaactatgcctgaatagggtgaa
>Mariorajchenbergia_subcavernulosa
tcgag-tt-------ttgaa-----------ag--------------------------------------------------gggctgt------------------------agctgg-c----------------------------------------------------------------ctt---cc------------------------------------------------------------------------------ga-ggc--------a---tgtgcacgccc------------------tg-c-tcaa-----t------------------cc-a-ctct-aca-c-ctgtgcac-t-------------------tactgtg------gg-ttctggg--------------------------------------------------------------------------------------------------aaagtcttt----------------------------------gcgggc-----------------------------------tttctcg-ggcctg-----------------------cg-----------ttta------------tc-tacaaatcc------cttttgt---atc-agaatgt-----------------aacgcat---tgt-------aat-gca--------------tct-at-atacaactttcagcaacggatctcttggctctcgcatcgatgaagaacgcagcgaaatgcgataagtaatgtgaattgcaga-attcagtgaatcatcgaatctttgaacgcaccttgcgctccttgg-tat-tccttggagcacgcctgtttgagtgtcgtga-a-attctcaacttaca-gatccttt---atg-gt------------------tc-ttgtgagctt-gga-tgttggag--g-------t----ttgccggtc-gg-------------------gttgtc-catcg-gctcctt-t-gaaatgcattagcttga-tt----cc-----------ttgcg------g--attggctc-tcggtgtgatactt----tgtctacgcc----gtgaccg-------------------------------------------------------------------t-g-aagcgtt------------------------------------------------------------------------------------------------------------------------------------------------------------------------------------------------------------------------------------------------------------cccctagtaactgcgagtgaagcgggaagagctcaaatttaaaatctggcgg-t-gtt---g-gccgtccgagttgtagtctggagaagtg-ctttccgcgctggaccgtgtacaagtct-cttggaacagagcgtcatagagggtgagaatcccg-tctttgacacggact---accagtgc-tt-tgtgatgcgctctcaaagagtcgagttgtttgggaatgcagctcaaaat-gggtggtaaattccatctaaagctaaatattggcgagagaccgatagcgaacaagtaccgtgagggaaagatgaaaagcactttggaaagagagttaaacagtacgtgaaattgctgaaagggaaacgcttgaagt-cagtcgcgtt-gtttggaactcagccttgc--tttt--gct-tggtgcactttctga-a-tgacgggccagcatcgattttgattg-tcggataagggttgggggaatgtggcacc--t---------------------------------------------tc----gggtgtgttatagccctcagt-cgcatacggcggttgggatcgaggtttgcagcgcgcc--gca--aggca-ggg------g-tttaccc--act-t-tcgcgcttaggatgctggcataatggctttaaacgacccgtcttgaaacacggaccaaggagtctaacatacctgcgagtgtttgggtggaaaa--cccgagcgcgtaatgaaagtg-aaagttgaga-cctctgtcgt-ggagggcatcaacgcccggacctgacgtttt-ctgacggttccgcggtagagcatgtatgttgggacccgaaagatggtgaactatgcctgaatagggtgaa
>Megasporoporiella_subcavernulosa
tcgag-tt-------ttgaa-----------ag--------------------------------------------------gggctgt------------------------agctgg-c----------------------------------------------------------------ctt---cc------------------------------------------------------------------------------ga-ggc--------a---tgtgcacgccc------------------tg-c-tcaa-----t------------------cc-a-ctct-aca-c-ctgtgcac-t-------------------tactgtg------gg-ttctggg--------------------------------------------------------------------------------------------------aaagtcttt----------------------------------gcgggc-----------------------------------tttctcg-ggcctg-----------------------cg-----------ttta------------tc-tacaaatcc------cttttgt---atc-agaatgt-----------------aacgcat---tgt-------aat-gca--------------tct-at-atacaactttcagcaacggatctcttggctctcgcatcgatgaagaacgcagcgaaatgcgataagtaatgtgaattgcaga-attcagtgaatcatcgaatctttgaacgcaccttgcgctccttgg-tat-tccttggagcacgcctgtttgagtgtcgtga-a-attctcaacttaca-gatccttt---atg-gt------------------tc-ttgtgagctt-gga-tgttggag--g-------t----ttgccggtc-gg-------------------gttgtc-catcg-gctcctt-t-gaaatgcattagcttga-tt----cc-----------ttgcg------g--attggctc-tcggtgtgatactt----tgtctacgcc----gtgaccg-------------------------------------------------------------------t-g-aacgtt-t-------------------------------------------------------------------------------------------------------------------------------------------------------ggcaagc-ttct-aat-g-gtcttatta------------------------------------------------------------------------cccctagtaactgcgagtgaagcgggaagagctcaaatttaaaatctggcgg-t-gtt---g-gccgtccgagttgtagtctggagaagtg-ctttccgcgctggaccgtgtacaagtct-cttggaacagagcgtcatagagggtgagaatcccg-tctttgacacggact---accagtgc-tt-tgtgatgcgctctcaaagagtcgagttgtttgggaatgcagctcaaaat-gggtggtaaattccatctaaagctaaatattggcgagagaccgatagcgaacaagtaccgtgagggaaagatgaaaagcactttggaaagagagttaaacagtacgtgaaattgctgaaagggaaacgcttgaagt-cagtcgcgtt-gtttggaactcagccttgc--tttt--gct-tggtgcactttctga-a-tgacgggccagcatcgattttgattg-tcggataagggttgggggaatgtggcacc--t---------------------------------------------tc----gggtgtgttatagccctcagt-cgcatacggcggttgggatcgaggtttgcagcgcgcc--gca--aggca-ggg------g-tttaccc--act-t-tcgcgcttaggatgctggcataatggctttaaacgacccgtcttgaaacacggaccaaggagtctaacatacctgcgagtgtttgggtggaaaa--cccgagcgcgtaatgaaagtg-aaagttgaga-cctctgtcgt-ggagggcatcaacgcccggacctgacgtttt-ctgacggttccgcggtagagcatgtatgttgggacccgaaagatggtgaactatgcctgaatagggtgaa
>Meruliopsis_leptocystidiata
tcgag-tt-------ttgaa-----------ac--------------------------------------------------gggttgt------------------------cgctgg-c----------------------------------------------------------------ctt---tc----------------------------------------------------------------------------acaa-ggc--------a--ttgtgcacgcct------------------gg-c-tc-a-----t---------------ccact-c-ttca-acc-t-ctgtgcac-t-------------------ttttgta------gg-aaa----------------------aaaaaa----------------tgggtttga------------------------------------------------------------------ag---------------ctgatgcaagtcagtaga---------------------------tgcctattttct-ttccta-----------------------tgt----------tttt----------a-t--tacaaacg-------cttcagt---tat-agaatgttt-----------a---cttgca----gat-------aat-gca--------------ttt-at-atacaactttcagcaacggatctcttggctctcgcatcgatgaagaacgcagcgaaatgcgataagtaatgtgaattgcaga-attcagtgaatcatcgaatctttgaacgcaccttgcgctccttgg-tat-tccgaggagcatgcctgtttgagtatcatgg-a-attctcaactccta-aatttttg---tta-t-------------caaaagtt-tagtgagctt-gga-t-ttggag--g-----c-c----gtgtcggct----------------------ctagtc-agtcg-actcctc-t-gaaatgcattagtgtga-at-----c-----------ttact------g--atcgcct--tcagtgtgata-at----tgtctacgct----gtggttg-------------------------------------------------------------------t-g-aagta----------------------atctat--------------g-ta------------------------------------------------------------------------------------------------------------ttcatgc-ttat-aac-t-gtctcttct--------------agagac-aa--ta-------------------tttt-------a-tgac-----ttctcccctagtaacggcgagtgaagcgggaagagctcaaatttaaaatctgatagtc-ttt---g-gctgtccgagttgtagtctagagaagtg-ttttccgcgttggaccgtgtacaagtct-cttggaacagagcgtcatagagggtgagaatcccg-tctttgacacggact---accaatgc-tt-tgtgatgcgctctcaaagagtcgagttgtttgggaatgcagctcaaaat-gggtggtaaattccatctaaagctaaatattggcgagagaccgatagcgaacaagtaccgtgagggaaagatgaaaagcactttggaaagagagttaaacagtacgtgaaattgctgaaagggaaacgcttgaagt-cagtcgcgtt-agctagaactcagccttgc---ttt--gct-tggtgcattttctag-t-tgacgggccagcatcagttttgattg-cgggataaaggtcagaggaatgtggcacc--t---------------------------------------------tc----gggtgtgttatagcctcagat-tgtataccgtggttgggactgaggatctcagcacgcc--ttt-atggcc-ggg------gttttaccc--acg-t-tcgtgcttaggatgctggcgtaatggctttaaacgacccgtcttgaaacacggaccaaggagtctaacatacctgcgagtatttgggtggtaaa--cccgagtgcgtaatgaaagtg-atagttggga-tctctgtcgt-ggagagcaccgacgcccggaccagaccttct-gtgacggctccgcggtagagcatgtatgctgggacccgaaagatggtgaactatgcctgaatagggtgaa
>Meruliopsis_nanlingensis
ttgag-tt-------ttgaa-----------ac--------------------------------------------------gggttgt------------------------agctgg-c----------------------------------------------------------------ctc---ttcc--------------------------------------------------------------------------atag-ggc--------a---tgtgcacacct------------------gg-c-tc-a-----tt--------------ccact---ctca-acc-t-ctgtgaat---------------------ttttgta------gaaacggtct--------------------------------------tggaagct------------------------------------------------------ggcgataa------------------------------aaagttggtaga--------------------------------aaagacc-tttcta-----------------------tgtt-------attatt----------a-t--tacaaacg-------tttcagt---tat-agaatgttt-----------a---cttgcgaa--taa-------aac-gca--------------ttt-at-atacaactttcagcaacggatctcttggctctcgcatcgatgaagaacgcagcgaaatgcgataagtaatgtgaattgcaga-attcagtgaatcatcgaatctttgaacgcaccttgcgctccttgg-tat-tccgaggagcatgtctgtttgagtatcatgg-a-attctcaactcctg-attttttt---aaa----------------taaaaat-tggtgagctt-gga-t-ttggag--gc----t-t----gtgtcggct-ttttatt--------------gttaag-agtcg-actcctc-t-gaaatggattagcgtga-gt-----c-----------ttacg------a--atcgcct--tcagtgtgata-at----tgtctacgct----gtggctg-------------------------------------------------------------------t-g-acgt-----------------------ataaat--------------a-ta------------------------------------------------------------------------------------------------------------ttcatgc-ttat-aat-c-gtctcttga----------------agac-aa-----------------------tttt-------a-tgac-----ttctcccctagtaacggcgagtgaagcgggaagagctcaaatttaaaatctgacagtc-ttt---g-attgtccgagttgtagtctagagaagtg-ttttccgcgctggaccgtgtacaagtct-cttggaacagagcgtcatagagggtgagaatcccg-tctttgacacggact---accagtgc-tt-tgtgatgcgctctcaaagagtcgagttgtttgggaatgcagctcaaaat-gggtggtaaattccatctaaagctaaatattggcgagagaccgatagcgaacaagtaccgtgagggaaagatgaaaagcactttggaaagagagttaaacagtacgtgaaattgctgaaagggaaacgcttgaagt-cagtcgcgtt-agctagaactcagccttgcattttt--gct-tggtgcactttctag-t-tgacgggccagcatcagttttgactg-cgggataaaggtcagagaaatgtggcacc--t---------------------------------------------tc----gggtgtgttatagtctctgat-tgtataccgtggttaggactgaggatctcagcacgcc--tta-atggcc-ggg------g-ttcgccc--acg-t-tcgtgcttaggatgctggcgtaatggctttaaacgacccgtcttgaaacacggaccaaggagtctaacatacctgcgagtgtttgggtggcaaa--cccgagcgcgtaatgaaagtg-atagttggga-tctctgtcgt-ggagagcaccgacgcccggaccagaccttct-gtgacggctccgcggtagagcatgtatgctgggacccgaaagatggtgaactatgcctgaatagggtgaa
>Meruliopsis_taxicola
tcgag-tt-------ttgaa-----------ac--------------------------------------------------gggttgt------------------------agctgg-c----------------------------------------------------------------ctt---tc----------------------------------------------------------------------------acaa-ggc--------a---tgtgcacgccc------------------gg-c-tc-a----tt---------------ccact-c-ttca-acc-t-ctgtgcac-t-------------------ctttgta------ag-aaatgac-------------------------------c--------gggacg--------------------------------------------------------------------------------------ctggcgcaagtcagttga--------------------------------aaagtct-ttctta-----------------------tg-----------tttt----------a-t--tacacacg-------cttcagt---tat-agaatgttt-----------a---cttgcg-----at-------aac-gca--------------ttt-at-atacaactttcagcaacggatctcttggctctcgcatcgatgaagaacgcagcgaaatgcgataagtaatgtgaattgcaga-attcagtgaatcatcgaatctttgaacgcaccttgcgctccttgg-tat-tccgaggagcatgcctgtttgagtatcatgg-a-attctcaactccca-aatttttt---taa-t-------------cgaaagtt-tggtgagctt-gga-c-ttggag--g-----t-c----gtgtcggct-cc-------------------ttcggg-agtgg-actcctc-t-gaaatgtattagtgtga-at-----c-----------ttact------g--atcgcct--tcagtgtgata-a-----tgtctacgct----gtggtcg-------------------------------------------------------------------a-g-aagt-----------------------attttt--------------a-ta------------------------------------------------------------------------------------------------------------ttcatgc-ttac-aac-c-gtctcttg-------------actgagac-aa--tt-------------------tttt-------a-tgac-----ttctcccctagtaacggcgagtgaagcgggaagagctcaaatttaaaatctggcggtc-ttt---g-gccgtccgagttgtattctagagaagtg-ttttccgcgctggaccgtgtacaagtct-cttggaacagagcgtcatagagggtgagaatcccg-tctttgacacggact---accagtgc-tt-tgtgatgcgctctcaaagagtcgagttgtttgggaatgcagctcaaaat-gggtggtaaattccatctaaagctaaatattggcgagagaccgatagcgaacaagtaccgtgagggaaagatgaaaagcactttggaaagagagttaaacagtacgtgaaattgctgaaagggaaacgcttgaagt-cagtcgcgtt-agctagaactcagccttgc--tttt--gcc-tggtgcattttctag-t-tgacgggccagcatcagttttgatcg-caggataaaggtcagaggaatgtggcacc--t---------------------------------------------tc----gggtgtgttatagcctttgat-tgtatactgtggttgggactgaggatcacagcacgcc--ttt-atggcc-ggg------g-ttcgccc--acg-t-tcgtgcttaggatgctggcgtaatggctttaaacgacccgtcttgaaacacggaccaaggagtctaacatacctgcgagtatttgggtggtaaa--cccgagtgcgtaatgaaagtg-aaagttggga-tccctgtcgtgggggagcaccgacgcccggaccagaccttct-gtgacggctccgcggtagagcatgtatgctgggacccgaaagatggtgaactatgcctgaatagggtgaa
>Mycena_galericulata
ttgaa-tacg-------------------ttgg--------------------------------------------------gttctga------------------------tgctgg-c----------------------------------------------------------------tct---tc----------------------------------------------------------------------------acag-ggc--------a---tgtgctcgtcc------------------ca---tcta-----ttt---------------------atct-tct-c-ttgtgcac-c-------------------ttttgta------gt-ctttttgaat----gaatagcagttattggagc--------------gtgagc----------------------gcgcaagcgcactgcacctg-----------------------------------------------------tctgtttttgctttc--------------------------ttcagag-ggacta-----------------------cg-----------tttt---------------catatacact-----ataaagt---tac-agaatgtcttttaag-g-------attgcgc-----------------tcgtc--gtagtcattaaac-ct-atacaactttcagcaacggatctcttggctctcccatcgatgaagaacgcagcgaaatgcgataagtaatgtgaattgcaga-attcagtgaatcatcgaatctttgaacgcaccttgcgccctttgg-tat-tccgaagggcatgcctgtttgagtgtcatta-a-attatcaaccttgc-ttttgctt---tta-ctag---------------cat-tgcttggctt-gga-t-gtgggg--g-----ttt----ttgctggct-tcct--------------tcagtggat-ggtct-gctcccc-t-taaatacattagtggga-tc----tc-----------ttgtgg--------accgtcac-ttggtgtgata-at----tatctatgcc----atgcgac-------------------------------------------------------------------t-t-tgaagc------------------aaactttat--------------g-gg------------------------------------------------------------------------------------------------------------aacctgc-ttat-aac-c-gtcctttac--------------aaggac-aa----------------------cttat---------tgaca----ttttcccctagtaactgcgagtgaagcgggaaaagctcaaatttaaaatctggcggtt-cttg-ta-gccgtccgagttgtaatttagagaagtg-ttatccgcgctggaccgtgtacaagtct-cctggaatggagcgtcatagagggtgagaatcccg-tctttgacacggact---gccagggc-at-tgtgatacgctctcaaagagtcgagttgtttgggaatgcagctcaaaat-gggtggtaaattccatctaaagctaaatattggggagagaccgatagcgaacaagtaccgtgagggaaagatgaaaagaactttggaaagagagttaaacagtacgtgaaattgctgaaagggaaacgcttgaagt-cagtcgcgtt-gttcaggactcagccttgc---ttt--gct-tggtgtacttcctgt-t-cgacgggtcagcatcaattttggccg-gtggataaaggcttagagaatgtggcatc--t---------------------------------------------tc----gggtgtgttatagctctgggt-cgtatacatcggttgggattgaggaactcagcacgcc--gca-aggccg-ggt------acttgtacc--acg-t-acgtgcttaggatgctggcataatggctttaatcgacccgtcttgaaacacggaccaaggagtctaacatgcctgcgagtgtttgggtggaaaa--cccgagcgcgtaatgaaagtg-aaagttgaga-tccctgtcgtgggggagcatcgacgcccggagcagacctttt-gtgacgcatccgcggtagagcatgtatgttgggacccgaaagatggtgaactatgcctgaatagggtgaa
>Mycena_maculata
ttgaa-tacg-------------------ttgg--------------------------------------------------tttctga------------------------tgctgg-c----------------------------------------------------------------ctt---tt----------------------------------------------------------------------------accg-ggc--------a---tgtgctcgatt--------c------------cttcta-----ttt---------------------atct-tct-c-ttgtgcac-c-------------------ttttgta------gt-cttttgaatg----agccaaccttcgctgaaaac-------------gcggtt-----------tgggggattgagcgtaacagcacttcccctgc-----------ggttcacttcgcagcaatgcggtttgggggtctgagcctttatcggcactacccct--------------------------gcttcaa-ggacta-----------------------tg-----------tttt---------------catatacacta----tcaaagt--tatc-agaatgtcttttaac-g-------attgtgcc----------tagtc--------gcagtcattaaac-ct-atacaactttcagcaacggatctcttggctctcccatcgatgaagaacgcagcgaaatgcgataagtaatgtgaattgcaga-attcagtgaatcatcgaatctttgaacgcaccttgcgccctttgg-tat-tccgaagggcatgcctgtttgagtgtcatta-a-attatcaaccttgc-ttgctttt---act-ggct-------------------cgctcggctt-gga-t-gtgagg--g------------ctgctggct-tcct--------------tcagtggat-ggtct-gctccct-t-taaatgcattagtggga-tc----tc-----------ttgtgg--------accgtcac-ttggtgtgata-at----tatctatgcc----agttgac-------------------------------------------------------------------t-t-tgaagc-------------------aaacttat--------------g-gg------------------------------------------------------------------------------------------------------------aacctgc-ttat-aac-c-gtcctttg-----------------ggac-aa-----------------------cttt---------taaca----ttttcccctagtaactgcgagtgaagcgggaaaagctcaaatttaaaatctggcggtc-cctg-tg-gccgtccgagttgtaatttagagaagtg-ctatccgcgctggaccgtgtacaagtct-cctggaatggagcgtcatagagggtgagaatcccg-tctttgacacggact---gccagggc-at-tgtgatacgctctcgaagagtcgagttgtttgggaatgcagctcaaaat-gggtggtaaattccatctaaagctaaatattggggagagaccgatagcgaacaagtaccgtgagggaaagatgaaaagaactttggaaagagagttaaacagtacgtgaaattgctgaaagggaaacgcttgaagt-cagtcgcgtc-gttcaggactcagccttgc---ttt--gct-tggtgtacttcctgt-t-cgacgggtcagcatcaattttggtcg-gtggataaaggcttggagaatgtggcatc--t---------------------------------------------tc----ggatgtgttatagctctgggt-cgcatacatcggctgggattgaggaactcagcacgcc--gca-aggccg-ggg------acttgtccc--acg-t-acgtgcttaggatgctggcataatggctttaatcgacccgtcttgaaacacggaccaaggagtctaacatgcctgcgagtgtttgggtggaaaa--cccgagcgcgtaatgaaagtg-aaagttgaga-tccctgtcgt-ggggagcatcgacgcccggagcagacctttt-gtgacgcatccgcggtagagcatgtatgttgggacccgaaagatggtgaactatgcctgaatagggtgaa
>Mycoacia_fuscoatra
tcgaa-tt------actcga---------------------------------------------------------------gggttgt------------------------tgctgg-g----------------------------------------------------------------gtc---ccta-------------------------------------------------------------------------accgg-gattca-----a---agtgcacgccc------------------tt-g-tc-------t---------------acatt-c-tcaa-acc-c-ctgtgcac-t-------------------tattgta------gg-ctcggtg------------------------------gc--------aaggct------------------------------------------------------gacttcac--------------------------------ggtcggcctg--------------------------------aaagcct-tgccta-----------------------tg-----------cttt---------------aacacacg-------cttcagt---cta-tgaatgtca-----------t---tttgcg----gat-------aac-gca--------------ttt-aa-atacaactttcaacaacggatctcttggctctcgcatcgatgaagaacgcagcgaaatgcgataagtaatgtgaattgcaga-attcagtgaatcatcgaatctttgaacgcaccttgcgctccttgg-tat-tccgaggagcatgcctgtttgagtgtcatgg-a-attctcaaccttca-acactttt---gtg------------------------aagaaggatt-gga-c-ttggag--g-----t-c----gtgttggct----------------------ggcaac-ggtcg-actcctc-t-gaaatgtattagttgcg-aa----cc-----------ttacg------g--atcg-ct--tcggtgtgata-at----tgtctacgcc----gtggtgt-------------------------------------------------------------------t-g-aagt-----------------------atagca--------------g-tg------------------------------------------------------------------------------------------------------------ttcgagc-ttct-aac-a-gtccgcaa-----------------ggac-aa----------------------ctctt---------tgaca----atctcccctagtaactgcgagtgaagcgggaaaagctcaaatttaaaatctggtagtc-ttt---g-gctgcccgagttgtagtctagagaagtg-ttttccgcgctggaccgtgtacaagtct-cttggaacagagcgtcatagagggtgagaatcccg-tctttgacacggact---accagtgc-tt-tgtgatgcgctctcaaagagtcgagttgtttgggaatgcagctcaaaat-gggtggtaaattccatctaaagctaaatattggcgagagaccgatagcgaacaagtaccgtgagggaaagatgaaaagcactttggaaagagagttaaacagtacgtgaaattgttgaaagggaaacgcttgaagt-cagtcgcgtc-gtccagaactcaacctggc--tttt--gct-tggtgcactttctgg-t-tgacgggccaacatcagttttgactg-tcggaaaaagtccttaggaatgtggcacc--t---------------------------------------------cc----gggtgtgttatagcctttggt-cgtatacgatggttgggactgaggaccgcagcacgcc--tta--tggcc-ggg------g-ttcgccc--acg-t-acgtgcttaggatgttggcgtaatggctttaagcgacccgtcttgaaacacggaccaaggagtctaacatgcctgcgagtgtttgggtggaaaa--cccgagcgcgcaatgaaagtg-aaagttggga-tccctgtcgt-ggggagcaccgacgcccataccagaccttct-gtgacggatatgcggttgagcatgtatgttgggacccgaaagatggtgaactatgcctgaatagggtgaa
>Mycoacia_livida
tcgaa-ct-------atcga---------------------------------------------------------------gggttgt------------------------tgctgg-g----------------------------------------------------------------tgt---caaa--------------------------------------------------------------------------aggc-acc--------a---tgtgcacgcct-----------------------tc-a---------------------taatt-c-tcaa-acc-c-ctgtgcac-c-------------------tattgta------gg-ctg----------------------gtcgt-----------------agggct------------------------------------------------------gacttc----------------------------------ggtcggtctg--------------------------------aaagcc--aggcta-----------------------tgt--------------------------t--tacacacg-------cttcagt---tta-agaatgtca---------------tttgcg----gat-------aac-gca---------------tt-at-atacaactttcagcaacggatctcttggctctcgcatcgatgaagaacgcagcgaaatgcgataagtaatgtgaattgcaga-attcagtgaatcatcgaatctttgaacgcaccttgcgctccttgg-tat-tccgaggagcatgcctgtttgagtgtcatgg-a-attctcaacctctc-tcactttt---gtg------------------------gcggaggctt-gga-c-ttgggg--g-----t-c----gtgtcggct----------------------tgcgaa-agtcg-actcctc-t-gaaatgcattagtgcga-gc-----c-----------ttacg------g--atcg-ct--tcggtgtgata-at----tgtctacgcc----gtggtgt---------------------------------------------------------------------g-aagt-----------------------atctct--------------g-tg------------------------------------------------------------------------------------------------------------ttcgcgc-ttct-aac-c-gtccgcga-----------------ggac-aa-----------------------cttt---------tgac-----atctcccctagtaactgcgagtgaagcgggaaaagctcaaatttaaaatctggtagcc-ttc---g-gttgcccgagttgtagtctggagaagcg-tcttccgcgctggaccgtgtacaagtct-cttggaacagagcgtcgtagagggtgagaatcccg-tctttgacacggact---accagtgc-tt-tgtgatgcgctctcaaagagtcgagttgtttgggaatgcagctcaaaat-gggtggtaaattccatctaaagctaaatattggcgagagaccgatagcgaacaagtaccgtgagggaaagatgaaaagcactttggaaagagagttaaacagtacgtgaaattgctgaaagggaaacgcttgaagt-cagtcgcgtc-gtccagaactcaacctggc--tttt--gct-tggtgcactttctgg-t-tgacgggccaacatcagttttgactg-tcgaaaaaagtccttaggaatgtggcacc--t---------------------------------------------tc----gggtgtgttatagcctttggt-cgtacgcgatggttgggactgaggaccgcagcacgcc--ttt--tggcc-ggg------g-ttcgccc--acg-t-acgtgcttaggatgttggcgtaatggctttaagcgacccgtcttgaaacacggaccaaggagtctaacatgcctgcgagtgtttgggtggtaaa--cccgagcgcgcaatgaaagtg-aaagttggga-tccctgtcgt-ggggagcaccgacgcccataccagaccttct-gtgacggatatgcggttgagcatgtatgttgggacccgaaagatggtgaactatgcctgaatagggtgaa
>Mycoacia_lutea
acgagttt-------ttgaa-----------ag--------------------------------------------------gggttgt------------------------agctgg-c----------------------------------------------------------------caa--------a-----------------------------------------------------------------------aacaa-ggc--------a---tgtgcacaccc------------------tg-c-tcaa-----t---------------ccact-c-tcaa-acc-c-ctgtgcac-t-------------------tattgta------gg-cta--tg------------------gtgga-----------------atagct------------------------------------------------------ggcttc----------------------------------ggtcagtttg--------------------------------aaagcct-tgtcta-----------------------tg------------ttt----------a-t--tacaaacg-------cttcagt---taa-agaatgtca-----------t---atagcg----tct-------aac-gca---------------tt-at-atacaactttcagcaacggatctcttggctctcgcatcgatgaagaacgcagcgaaatgcgataagtaatgtgaattgcaga-attcagtgaatcatcgaatctttgaacgcaccttgcgctccttgg-tat-tccgaggagcatgcctgtttgagtgtcatgg-a-attatcaacttcta-taactttt---gtt------------------------attgaagctt-gga-c-ttggag--g-----t-t----gtgttggct----------------------tgcgaa-agtca-gctcctc-t-gaaatgtattagcgtga-at-----c-----------ttacg------g--atcgcct--tcagtgtgata-at----tatctacgct----gtggtgt-------------------------------------------------------------------t-g-aagtatt------------------t---------------------a-at------------------------------------------------------------------------------------------------------------gtcatgc-ttct-aat-c-gtctgcaa-----------------ggac-aa----------------------ttact---------tgaca----atctcccctagtaactgcgagtgaagcgggaaaagctcaaatttaaaatctggtagtc-ttt---g-gctgcccgaattgtagtctagagaagcg-tcttccgcgccagcctgtgtacaagtct-cttggaacagagcgtcatagagggtgagaatcccg-tccatgacacagact---actggtgc-tt-tgtgatgcgctctcaacgagtcgagttgtttgggaatgcagctcaaaat-gggtggtaaattccatctaaagctaaatattggcgagagaccgatagcgaacaagtaccgtgagggaaagatgaaaagcactttggaaagagagttaaacagtacgtgaaattgctgaaagggaaccgcttgaagt-cagtcgcatc-gtctagaactcaacctggc--tttt--gct-tggtgcactttctag-t-tgatgggccaacatcagttttgatcg-ctggaaaaaagcctttggaatgtggcacc--c---------------------------------------------tc----gggtgtgttatagcctttggt-tgtatacagtggttgggactgaggaccgcagcacgcc--ttt--tggcc-ggg------g-ttcgccc--acg-t-acgtgcttaggatgttggcgtaatggctttaagcgacccgtcttgaaacacggaccaaggagtctaacatacctgcaagtgtttgggtggtaaa--cccgagcgcgtaatgaaagtg-aaagttggga-tccctgtcgtgggggagcaccgacgcccataccagaccttct-gtgacggctatgcggttgagcatgtatgttgggacccgaaagatggtgaactatgcctgaatagggtgaa
>Panellus_stipticus
ttgatacgct-------------------ttgg--------------------------------------------------gtgttga------------------------cgctgg-c----------------------------------------------------------------ctt---tc------------------------------------------------------------------------------ga-ggc--------a---tgtgctcgcat-----------------------tcaaaa------------------ctgttt-a-atct-tca-c-ttgtgcac-c-------------------ttttgta------gt-cttttgaagt--------catctccgctgcaaatg------------cgggtt-----------tttgggagtctg------------------------------------------------------------------------------tctccctgg--------------------------gcttcaa-agacta-----------------------tg-----------tttt---------------catatacatt-----gaaaagt---tac-agaatgtctt--------------cttatcg-------------gcc-gcgag--gcctttataaact-ta-atacaactttcaacaacggatctcttggctctcccatcgatgaagaacgcagcgaaatgcgataagtaatgtgaattgcaga-attcagtgaatcatcgaatctttgaacgcaccttgcgccctttgg-tat-tccgaagggcatgcctgtttgagtgtcatta-a-attatcaaccttga-aggctttt---gtg--------------------gtc-ttctaggctt-gga-t-gtgagg--g-------c----ttgctggct-tcct-------------tcagtggatt-ggtct-gctccct-t-taaatgcattagtagga-tc----ctc----------ttgtg------ga-actgtcgc-tcggtgtgata-at----tatctacgcc----gtattga------------------------------------------------------------------------------------------------cttgcaat--------------g-ag------------------------------------------------------------------------------------------------------------agcctgc-ttat-aac-t-gtcttc-------------------ggac-aa----------------------cttct-------t-taat-----atttcccctagt-actgcgagtgaagcgggaaaagctcaaatttaaaatctggcggtt-ct------gccgtccgagttgtaatttagagaagcg-ttatccgcgctggaccgtgtacaagtct-cctggaatggagcgtcatagagggtgagaatcccg-tctttgacacggact---gccagggc-at-tgtgatgcgctctcaaagagtcgagttgtttgggaatgcagctcaaaat-gggtggtaaattccatctaaagctaaatattggggagagaccgatagcgaacaagtaccgtgagggaaagatgaaaagaactttggaaagagagttaaacagtacgtgaaattgttgaaagggaaacgcttgaagt-cagtcgcgcc-gctcagaactcaaccttgc---tct--gct-tggtgtactttctgt-t-cggtgggtcagcatcaattttggtcg-gtggataaaggctcagagaatgtggcatc--t---------------------------------------------tc----gggtgtgttatagctctgggt-cgcatgcatcggctgggattgaggaactcagcacgcc--gca-aggccg-ggt------acttgtacc--acg-t-acgtgcttaggatgctggcataatggctttaatcgacccgtcttgaaacacggaccaaggagtctaacatgcctgcgagtgtttgggtggaaaa--cccgagcgcgtaatgaaagtg-aaagttgaga-tccctgtcgt-ggggagcatcgacgcccggagcagacctttt-gtgacgcatccgcggtagagcatgtatgttgggacccgaaagatggtgaactatgcctgaatagggcgaa
>Peniophora_cinerea
gcgaa--------gctcggaatgcg------tgt-----------------------------------------------tcggtctga------------------------tgctgc-c----------------------------------------------------------------cag---------------------------------------------------------------------------------cgac-ggg--------a---tgtgctcggccggat--------------gcgtgtc--------------------ccttctct-a-ttcc-acccctttgtgaac-c-------------------aagtgtgc-----gagccgaaga----------------------------------------gagatc-------------------------------------------------------------------------------gga--------------------------------------------------------------ggctcgca---------------------tgca-------accctt---------------aacatacccca----atgaagt---atc-agaatgtac---------------cttgcgt------------taac-tcg--------------cac-aa-atacaactttcaacaacggatctcttggctctcgcatcgatgaagaacgcagcgaaatgcgataagtaatgtgaattgcaga-attcagtgaatcatcgaatctttgaacgcaccttgcgccccttgg-cat-tccgaggggcacgcctgtttgagtgtcgtga-a-ctcctccaccctcc-accttttt---cgg------------------aa-gg-agttgggctg-gga-t-ttggga--g-------c----ttgcgggtc---------------------cctggcc-gatcc-gctctcc-t-tgaatacattagcgaag-ccc------------------------------ttgcggcc-ttggtgtgata-gt----catctacgcc----tcggttt----------------------------------------------------------------------------------------------agcgaacatac---------------gg------------------------------------------------------------------------------------------------------------gaatcgc-ttcc-aac-c-gtctcgca---------------agagac-aa------------------------------------tcacttcaaacttcccctagtaactgcgagtgaagcgggatgagctcaaatttaaaatctggcgtct-------tcggcgtccgagttgtaatttagagaagcg-ttttccgcgccggaccgtgtacaagtct-cctggaacggagcgtcatagagggtgagaatcccg-tctttgacacggacc---cccggtgc-tc-tgtgatacgctctcgaagagtcgagttgtttgggaatgcagctcaaaat-gggtggtgaactccatctaaagctaaatattggcgagagaccgatagcgaacaagtaccgtgagggaaagatgaaaagcactttggaaagagagtgaaacagtacgtgaaattgttgaaagggaaacgcttgaagt-cagtcgcgtc-cgccgggattcagccttc-------------gggtgtactttccgg-t-ggacgggccagcatcactttcaatca-tcggacaaggtcgagaggaatgtggcacc--t---------------------------------------------tc----gggtgtgttatagcctcttgt-cgtatacggtgactgggagtgaggaccgc---------cttt----------------------------------------gtaggatgctggcgtaatggctttaaacgacccgtcttgaaacacggaccaaggagtctaacatgcccgcgagtgtttgggtggaaaa--cccatgcgcgtaatgaaagtg-aaagttggga-aggctgtcgc-ggcctgcaccgacgcccggactcgagattta-tctaaggttctgcggtagagcgtgtatgttgggacccgaaagatggtgaactatgcctgaatagggtgaa
>Peniophora_sp.
gcgaa--------gctcggaatgc--gtgttcg--------------------------------------------------gtgctga------------------------tgctgc-c----------------------------------------------------------------cag---------------------------------------------------------------------------------caat-ggg--------a---tgtgctcgctcggat--------------gcgtgtc--------------------ccttctct-a-ttcc-acccctttgtgaac-c-------------------aagtgtgt-----gagccgaaga----------------------------------------gagatc-------------------------------------------------------------------------------gga--------------------------------------------------------------ggcttgca---------------------tgcaa------cccttt---------------aacatacccca----atgaagt---atc-agaatgtac---------------cttgcgt------------taac-tcg--------------cac-aa-atataactttcaacaacggatctcttggctctcgcatcgatgaagaacgcagcgaaatgcgataagtaatgtgaattgcaga-attcagtgaatcatcgaatctttgaacgcaccttgcgccccttgg-cat-tccgaggggcacgcctgttcgagtgtcgtga-a-ctcctccactccat-accttttt---cga------------------agggt-attggggctg-gga-t-ttggga--g-------c----ttgcgggtc---------------------cctggcc-gatcc-gctctcc-t-tgaatgcattagcgaag-ccc------------------------------ttgcggcc-ttggtgtgata-gt----catctacgcc----tcggctt----------------------------------------------------------------------------------------------agcgaacttgt---------------gg------------------------------------------------------------------------------------------------------------gaatcgc-ttcc-aac-c-gtctcgca---------------agagac-aa------------------------------------cgactaccaactt--------------------------------------------------------------------------------------------------------------------------------------------------------------------------------------------------------------------------------------------------------------------------------------------------------------------------------------------------------------------------------------------------------------------------------------------------------------------------------------------------------------------------------------------------------------------------------------------------------------------------------------------------------------------------------------------------------------------------------------------------------------------------------------------------------------------------------------------------------------------------------------------------------------------
>Peniophorella_pubera
atgag-tct-----ttgaag-----------tg--------------------------------------------------ggtttga------------------------tgctgg-t----------------------------------------------------------------ctt---tc------------------------------------------------------------------------------ga-ggc--------a---tgtgctcgccc------------------ta-t-tc-----------------------tcatc-c-actc-aca-c-ctgtgcac-c-------------------ttacgtttaagaagtggttgttg------------cctccct---------------------tcgggtt---------ggcagg---------------------------------------------------------------------------ttagggaaaccta------------------------------gctatggcc-cttctt-----------------------tgcg---tt---acttt----------a----cacaaactct-----tgaatgt---cat-agaatgtat---------------attggcc---tac------gggcttta-------------attt-aa-atacaactttcaacaacggatctcttggctctcgcatcgatgaagaacgcagcgaaatgcgataagtaatgtgaattgcaga-attcagtgaatcatcgaatctttgaacgcaccttgcgctccttgg-tat-tccgaggagcatgcctgtttgagtgtcgtga-a-catatcaaccccga-cgggattt---taa-tct-----------------cg-acggtggctt-gga-a-ttggga--g-------c----ctgctggcc-gt---------tg--------tacttc-ggtcg-gctctcc-t-tgaatgcattagcttgg-ac----ttg----------tttca---------tgggctgc-atagcgtgata-ac----tatctacgct----ttgtactg------------------------------------------------------------------t---ctgtggg-------------------atactca--------------t-ga------------------------------------------------------------------------------------------------------------gtctggc-ttct-aat-c-gtcct------------------ctggac-aa----------------------ttact---------ttac-----gttt--------------------------------------------------------------------------------------------------------------------------------------------------------------------------------------------------------------------------------------------------------------------------------------------------------------------------------------------------------------------------------------------------------------------------------------------------------------------------------------------------------------------------------------------------------------------------------------------------------------------------------------------------------------------------------------------------------------------------------------------------------------------------------------------------------------------------------------------------------------------------------------------------------------------
>Peniophorella_rude
atgag-ttt------tgaag-----------tg--------------------------------------------------ggtttga------------------------tgctgg-c----------------------------------------------------------------ctt---ac------------------------------------------------------------------------------ca-ggc--------a---tgtgctcgccc------------------ta-c-tc-----------------------tcatc-c-actc-aca-c-ctgtgcac-c-------------------taaaagcgttagaagattcatcc------------cctt--gacct--tc-------------aagggt-----------gcgat---------------------------------------------------------------------------ccagggaaacttggt----------------------atcgttgggttgagt-tctctg-----------------------cgtt---tt---actct----------t-c--tataaaccct-----tgtatgt---tat-agaatgtct-----------a---atggcc----tacgggctt------ta--------------atg-aa-atacaactttcaacaacggatctcttggctctcgcatcgatgaagaacgcagcgaaatgcgataagtaatgtgaattgcaga-attcagtgaatcatcgaatctttgaacgcaccttgcgctcttgggctat-tcctaagagcatgcctgtttgagtgtcttga-a-ctcctcaaccccag-tcaggttt---gaa-atct----------------ga-ctggtggc-t-gga-t-ttggag--g-------c----ttgtgggcc-gt---------tt--------caattc-ggtct-gctcctc-t-tgaatgcattagcttgg-ac----ttg----------ttcct---------aaggcttc-atggcgtgata-ac----tatctacgct----ttggtctg------------------------------------------------------------------t---ctgcgga-------------------atcacca--------------t-gg------------------------------------------------------------------------------------------------------------gtctagc-ttct-aat-c-gtccttt------------------ggac-aa----------------------cattt---------caaa-----ctttcccctagtaactgcgagtgaagcgggaagagctcaaatttaaaatctggcggtt-------ctgccgtccgagttgtaatctggagaagcg-ttttctgtgctggaccgtgcataagtgt-cttggaacaggacgtcatagagggtgagaatcccg-tctttggtacggact---accagtgc-tc-tgtgatacgctctcaaagagtcgagttgtttgggaatgcagctcaaaat-gggtggtaaattccatctaaagctaaatataggcgagagaccgatagcgaacaagtaccgtgagggaaagatgaaaagcactttggaaagagagttaaacagtacgtgaaattgttgaaagggaaacgcttgaagt-cagtcgcgtt-gtccaggactcaaccttgg--ttct--cct-tggtgtatttcctgg-t-taacgggtcaacatcaattttgatcg-gtggacaaaggcagggggaatgtggcacc--c---------------------------------------------tc----gggtgtgttatagccccttgt-cgtatacactggttgggattgagga---tatcacgcc--ctc--------ggcg-----g-----------------------taggatgttgacataatggctttaagcgacccgtcttgaaacacggaccaaggagtctaacatgcctgcgagtgttagggtggtaaa--cccttgcgcgtaatgaaagtg-aaagttggga-cctctt-----tgagggcaccgacgcccggccttgaactctt-gtgacggtgctgcggtagagcatgtatgttgggacccgaaagatggtgaactatgcctgaatagggcgaa
>Peniophorella_subpraetermissa
-cgag-ttt------tgaag-----------tg--------------------------------------------------ggtttga------------------------tgctgg-c----------------------------------------------------------------ctt---cc------------------------------------------------------------------------------ca-ggc--------a---tgtgctcgccc------------------ta-c-tc-------t---------------tcatc-c-actc-aca-c-ctgtgcac-c-------------------tataaatgctaaaagattcatcc------------ccta--gactccgtc-------------aggggt-----------gcggt---------------------------------------------------------------------------tgaaggagactttg-----------------------gccgttgggttgaat-ctttgg-----------------------tgtt---ta---acttt----------t-c--tataaactct-----tgaatgt---tat-agaatgtct-----------t---atggcc----tacgggcttgtat-aaa--------------tta-aa-atacaactttcaacaacggatctcttggctctcgcatcgatgaagaacgcagcgaaatgcgataagtaatgtgaattgcaga-attcagtgaatcatcgaatctttgaacgcaccttgcgctcttgggacat-tcctaagagcatgcctgtttgagtgtcgtga-a-ctcctcaaccctgg-tcagattt---tga-atct----------------ga-ccagtggctt-gga-t-ttgggg--g-------c----ttgctggcc-gt---------tt--------tgattc-ggtctggctcccc-t-tgaatgtattagcttgg-ac----ttg----------ttact---------aaggctac-atagcgtgata-ac----tatctacgct----ttgct--------------------------------------------------------------------------------------------------------------------------------------------------------------------------------------------------------------------------------------------------------------------------------------------------------------------------------------------cccctagtaactgcgagtgaagcgggaagagctcaaatttaaaatctggcggtt-------ctgccgtccgagttgtaatctggagaagcg-ttttctgtgctggaccgtgcataagtgt-cttggaataggacgtcatagagggtgagaatcccg-tctttggcatggact---cccagtgc-tc-tgtgatacgctctcaaagagtcgagttgtttgggaatgcagctcaaaat-gggtggtaaattccatctaaagctaaatataggcgagagaccgatagcgaacaagtaccgtgagggaaagatgaaaagcactttggaaagagagttaaacagtacgtgaaattgttgaaagggaaacgcttgaagt-cagtcgcgtt-gtccaggactcaaccttag--ttct--ctt-tggtgtatttcctgg-t-taacgggtcaacatcaattttgatcg-gtggacaaaggcagggggaatgtggcacc--t---------------------------------------------tc----gggtgtgttatagccccttgt-catatacatcggttgggattgagga---tatcacgcc--ctc--------ggcg-----g-----------------------taggatgttgacataatggctttaagcgacccgtcttgaaacacggaccaaggagtctaacatgcctgcgagtgttagggtggtaaa--cccttgcgcgtaatgaaagtg-aaagttggga-cctctt-----tgagggcaccgacgcccggccttgaactctt-gtgacggtgctgcggtagagcatgtatgttgggacccgaaagatggtgaactatgcctgaatagggcgaa
>Perenniporia_sp.
tcgag-tt-------ttgact---------g----------------------------------------------------gggttgt------------------------agctgg-c----------------------------------------------------------------ctt---cc------------------------------------------------------------------------------ga-ggc--------a---tgtgcacgctc------------------cg-c-tc-a-----t------------------cc-g-ctct-aca-c-ctgtgcac-t-------------------tactgtg------gg-ttt-cag------------------atcgt-----------------gaatcg------------------------------------------------------ggtcctt----------------------------------gcgggcttgtgaag----------------------------cgtctg-tgcctg-----------------------cg-----------t-tt----------a-t--tacaaaccct----atgcaagt---atc-agaatgtgt---------------atcgcga---tgt-------aac-gca--------------tct-at-atacaactttcagcaacggatctcttggctctcgcatcgatgaagaacgcagcgaaatgcgataagtaatgtgaattgcaga-attcagtgaatcatcgaatctttgaacgcaccttgcgctccttgg-tat-tccgaggagcgtgcctgtttgagtgtcatga-a-atcatcaacctaca-agcttttgcgg------------------------tt-tgtaaggcttggga-c-ttggag--g-------c----ttgtcgg------------------------cgtaa---gtcg-gctcctc-t-taaatgcattagcta------------------------------------------------------------------------------------------------------------------------------------------------------------------------------------------------------------------------------------------------------------------------------------------------------------------------------------------------------------------------------------------------------------------------------cccctagtaactgcgagtgaagcgggaaaagctcaaatttaaaatctggcggtc-ttt---g-gccgtccgagttgtagtctggagaagtg-ctttccgcgctggaccgtgtataagtct-cttggaacagagcgtcatagagggtgagaatcccg-tctttgacacggact---accagtgc-tt-tgtgatgcgctctcaaagagtcgagttgtttgggaatgcagctcaaaat-gggtggtgaattccatctaaagctaaatattggcgagagaccgatagcgaacaagtaccgtgagggaaagatgaaaagcactttggaaagagagttaaacagtacgtgaaattgctgaaagggaaacgcttgaagt-cagtcgcgtt-gtctggaactcagccttgc--tttc--gct-tggtgcactttctgg-a-tgacgggccagcatcgattttgaccg-tcggaaaagggctatagtaatgtggcacc--t---------------------------------------------cc----gggtgtgttatagactgtagt-cgcatacggcggtcaggatcgaggaacgcagcgcgcc--gca--aggca-ggg------g-ttcgccc--act-t-ccgcgcttaggatgctggcataatggctttaaacgacccgtcttgaaacacggaccaaggagtctaacatgcctgcgagtgtttgggtggaaaa--cccgagcgcgcaatgaaagtg-aaagttgaga-cctctgtcgt-ggagggcatcgacgcccggacctgacgttct-ctgacggatccgcggtagagcatgtatgttgggacccgaaagatggtgaactatgcctgaatagggtgaa
>Perenniporia_truncatospora
tcgag-tt-------ttgact--------------------------------------------------------------gggttgt------------------------agctgg-c----------------------------------------------------------------ctt---cc------------------------------------------------------------------------------ga-ggc--------a---tgtgcacgccc------------------tg-c-tc-a-----t------------------cc-a-ctct-aca-c-ctgtgcac-t-------------------tactgtg------gg-ttt-cag------------------acggt-----------------gtagcg------------------------------------------------------ggtcttt----------------------------------actggctcgtgaaag---------------------------cgtctg-tgcctg-----------------------cg-----------t-tt----------a-t--tacaaactct-----tacaagt---att-agaatgtgt---------------attgcga---tgt-------aac-gca--------------tct-at-atacaactttcagcaacggatctcttggctctcgcatcgatgaagaacgcagcgaaatgcgataagtaatgtgaattgcaga-attcagtgaatcatcgaatctttgaacgcaccttgcgctccttgg-tat-tccgaggagcatgcctgtttgagtgtcatga-a-atcttcaacctata-aacctttgcgg------------------------gt-ttgtaggctt-gga-c-ttggag--g-------c----ttgtcgg------------------------cctaat-ggtcg-gctcctc-t-taaatgcattagcttga-tt----cc-----------ttgcg------g--atcggctc-tcggtgtgata-at----tgtctacgcc----gcgaccg-------------------------------------------------------------------t-g-aagcgt-------------------------------------------tt------------------------------------------------------------------------------------------------------------ggcgagc-ttct-aat-c-gtctcgca---------------tgagac-aa-----------------------ttta-------t-tgac-----ctctcccctagtaactgcgagtgaagcgggaaaagctcaaatttaaaatctggcggtc-ttt---g-gccgtccgagttgtagtctggagaagtg-ctttccgcgctggaccgtgtataagtct-cttggaacagagcgtcatagagggtgagaatcccg-tctttgacacggact---accagtgc-tt-tgtgatgcgctctcaaagagtcgagttgtttgggaatgcagctcaaaat-gggtggtgaattccatctaaagctaaatattggcgagagaccgatagcgaacaagtaccgtgagggaaagatgaaaagcactttggaaagagagttaaacagtacgtgaaattgctgaaagggaaacgcttgaagt-cagtcgcgtc-gtccggaactcagccttgc--tttt--gct-tggtgcactttccgg-a-tgacgggccagcatcgattttgaccg-tcggaaaagggctagagtaatgtggcacc--t---------------------------------------------cc----gggtgtgttatagactctggt-cgcatacggcggttgggatcgaggaacgcagcgcgcc--gca--aggca-ggg------g-ttcgccc--act-t-tcgcgcttaggatgctggcataatggctttaaacgacccgtcttgaaacacggaccaaggagtctaacatacctgcgagtgtttgggtggaaaa--cccgagcgcgtaatgaaagtg-aaagttgaga-cctctgtcgt-ggagggcatcgacgcccggacctgacgttct-ctgacggatccgcggtagagcatgtatgttgggacccgaaagatggtgaactatgcctgaatagggtgaa
>Phaeophlebiopsis_himalayensis
tcgag-tt-------ttgaa-----------ac--------------------------------------------------gggttgt------------------------agctgg-t----------------------------------------------------------------ctc---aata---------------------------------------------------------------------------cgg-gac--------a---tgtgcacgcct------------------ga-c-tc-a-----t---------------ccact-c-tcaa-acc-c-ctgtgcac-t-------------------tattgta------gg-tcg----------------------gtgga-----------------aagact------------------------------------------------------tggttttt--------------------------tataaagtcaagtctg--------------------------------gaagcc--ttccta-----------------------tg----------ttttt----------a-c--tacaaacg-------cttcagt---tat-agaatgtca---------------tacgcg----tat-------aac-gca--------------ttt-at-atacaactttcagcaacggatctcttggctctcgcatcgatgaagaacgcagcgaaatgcgataagtaatgtgaattgcaga-attcagtgaatcatcgaatctttgaacgcaccttgcgctccctgg-tat-tccggggagcatgcctgtttgagtatcatgg-a-attctcaaccttca-atactttt---ttc-t-------------gaaaggtgttgtaaggctt-gga-c-ttggag--g---ctt-t----gtgctggtt-ctgtttt-------------attacgg-agtcg-gctcctc-t-gaaatgtattagcgtga-at----ca-----------ctatg------g--atcg-ct--tcggtgtgata-at----tatctgcgcc----gtggtcg-------------------------------------------------------------------t-g-aagta---------------------ttaattc--------------a-ag------------------------------------------------------------------------------------------------------------ttcgcgc-ttct-aat-c-gtccttca---------------cgggac-aa--tt-------------------acat-------t-gaac-----ttttcccctagtaactgcgagtgaagcgggaaaagctcaaatttaaaatctggcggtc-ttt---g-gctgtccgagttgtaatctggagaagcg-ttttctgtgttggaccgtgtacaagtct-cttggaacagagcgtcatagagggtgagaatcccg-tctttgacacggact---accaatgc-ta-tgtgatgcgctctcaaagagtcgagttgtttgggaatgcagctcaaaat-gggtggtaaattccatctaaagctaaatattggcgagagaccgatagcgaacaagtaccgtgagggaaagatgaaaagcactttggaaagagagttaaacagtacgtgaaattgctgaaagggaaacgcttgaagt-cagtcgcgtt-tgctagtactcaacctgtc--tttt--gac-tggtgcatttactag-t-gaacgggccagcatcagttttggttg-cgggataaagtctagagaaatgtggcatc--t---------------------------------------------tc----ggatgtgttatagtctctggt-cgtataccgtggctgggactgaggatctcagcacgcc--ttt-atggcg-ggg------gttttaccc--acc-t-tcgtgcttcggatgctggcgtaatggctttaaacgacccgtcttgaaacacggaccaaggagtctaacatgcctgcgagtgtttgggtggaaaa--cccgagcgcgtaatgaaagtg-aaagttggga-tctctgtcgt-ggagagcaccgacgcccggatcagaccttct-gtgacgattccgcggtagagcatgtatgttgggacccgaaagatggtgaactatgcctgaatagggtgaa
>Phaeotremella_foliacea
-----------------------------------------------------------------------------------------------------------------------------------------------------------------------------------------------------------------------------------------------------------------------------------aag--------a---tgtgcgcaa-------------gcactttattcata-a-------------------------t---tcat-aca-c-ctgtgcac-------------------------------------------------------------------------------------------------------------------------------------------------------------------------------------------------------------------------------cgtggtctttggacctac------------------------------------------------------------------------------aaac-atgaagtca-----------tgaacgtg--a---tct-------tat-tat-------------aaaa-ac-ataaaacttttaacaacggatctcttggctctcgcatcgatgaagaacgcagcgaattgcgataagtaatgtgaattgcaga-attcagtgaatcatcgaatctttgaacgcatcttgcgccctttgg-tat-tccgaagggcatgcctgtttgagtgtcatga-a-aatctcatcccatc-gggtttcc---g-----------------------at-gacg----at-gga-c-ttgggt--g-------t-----tgccgtc---------------------------------tg-gctcgcc-t-taaaggagttagtggtt-ct----ta----------------------ggttgaatct----ggcgtaata-ag----tttcgtcggtg---gagatcg-----------------------------------------------------------------------aag--------------------------------------------------------------------------------------------------------------------------------------------------------------gctgc-tcataacc-t-gtcttct-------------------gac-at------------------------ctt-------t-tg-------ctct--------------------------------------------------------------------------------------------------------------------------------------------------------------------------------------------------------------------------------------------------------------------------------------------------------------------------------------------------------------------------------------------------------------------------------------------------------------------------------------------------------------------------------------------------------------------------------------------------------------------------------------------------------------------------------------------------------------------------------------------------------------------------------------------------------------------------------------------------------------------------------------------------------------------
>Phanerochaete_canolutea
acgag-taaa-----ttgaac--------------------------------------------------------------gggttgt-----------------------aagctga-c----------------------------------------------------------------ctt---ctcttctc-----------------------------------------------a-----------------agaggggaa-ggt--------a---tgtgcacgcct------------------gg-c-tc-a-----t---------------ccact-c-ttca-acc-c-ctgtgcac-t-------------------tattgta------gg-tttggtg--------------------------------------gaagggcatata--------------------------------------------------agttctaatatttttta---------------ttattagactttagcttg--------------------------------gaaacct-ttccta-----------------------tg-----------tctt----------t-t--tacaaacg-------cttcagt---tataagaatgttatg-------------tctgcgtg--tgt-------agc-gca--------tatgttatt-at-atataactttcagcaacggatctcttggctctcgcatcgatgaagaacgcagcgaaatgcgataagtaatgtgaattgcaga-attcagtgaatcatcgaatctttgaacgcaccttgcgctccctgg-tat-tccggggagcatgcctgtttgagtgtcatggtt-attctcaaccttca-atgacttt---gtt-------------------gtta-tcgaaggctt-gga-t-ttggag--ga--ttttt----gtgctggct-tctc-----------------gtcata-agtcg-gctcctc-t-taaatgcattagcgtga-gt----tgtata-------taacg------g--atcg-ct--tcggtgtgata-at----tatctgcgcc----gtggtcg-------------------------------------------------------------------t-g-aagtttt-----------------ataaacata--------------a-gc------------------------------------------------------------------------------------------------------------tttgcgc-ttct-agc-c-gtccttcag--------------ctggac-aa---------------------acctttg------t----------gtatcccctagtaactgcgagtgaagcgggaaaagctcaaatttaaaatctgatagtc-ttt---g-gctgtccgagttgtaatctggagaagcg-tcttccgtgctggaccgtgtacaagtct-cctggaacggagcgtcatagagggtgagaatcccg-tctttgacacggact---accggtgc-tt-tgtgatgcgctctcaaagagtcgagttgtttgggaatgcagctctaaat-gggtggtaaactccatctaaagctaaatattggcgagagaccgatagcgaacaagtaccgtgagggaaagatgaaaagcactttggaaagagagttaaacagtacgtgaaattgctgaaagggaaacgcttgaagt-cagtcgcgtt-tgctaggactcagccttgc--ctcg--gtt-tggcgcatttcctagtt-gaacgggccagcatcacttttggctg-caggaaaaaggttagaggaatgtggcacc--t---------------------------------------------cc----gggtgtgttatagcctctggc-tgtatactgtggctgggagtgaggaactcagcacgcc--ttt-atggcg-ggg------c-ttcggcc--accat-tcgtgcttaggatgctggcgtaatggctttaagcgacccgtcttgaaacacggaccaaggagtctaacatgcctgcgagtgtttgggtggaaaa--cccgagcgcgcaatgaaagtg-aaagttggga-cctctgtcgc-ggagggcaccgacgcccggaccagaacttcg-gggacggatctgcggtagagcatgtatgttgggacccgaaagatggtgaactatgcctgaatagggtgaa
>Phanerochaete_concrescens
acgag-ta-------actga-----------ac--------------------------------------------------gggttgt------------------------agctgg-c----------------------------------------------------------------ctc------t---------------------------------------------------------------------------cgg-ggc--------a---tgtgcacacct------------------gg-c-tc-a-----t---------------ccact-c-ttca-acc-t-ctgtgcac-t-------------------tgttgta------gg-tc----g------------------gcaga-----------------agggcg------------------------------------------------------agccttaa-----------------------------aacagctcgcttg--------------------------------gaagcct--tccta-----------------------tg-----------tttt----------a-t--tacaaacg-------cttcagt---tta-agaatgtaa---------------cctgcg----tat-------aac-gca--------------act-at-atacaactttcagcaacggatctcttggctctcgcatcgatgaagaacgcagcgaaatgcgataagtaatgtgaattgcaga-attcagtgaatcatcgaatctttgaacgcaccttgcgctccctgg-tat-tccggggagcatgcctgtttgagtgtcatgg-t-atcctcatccttca-taactttt---tg---------------------tta-tcgaaggcat-gga-c-ttggag--g-----t-c----gtgctggtt-cc-------------------tcgttg-aatcg-gctcctc-t-taaatgtattagcgtga-gt-----g-----------taacg------g--atcg-ct--tcggtgtgata-at----tatctgcgcc----gtggtcg-------------------------------------------------------------------t-g-aag------------------------gaacat--------------a-ag------------------------------------------------------------------------------------------------------------cttgcgc-ttct-aac-c-gtccttaa-------------g-ttggac-aa--ct-------------------tact-------t-tgac-----atctcccctagtaactgcgagtgaaccgggaaaagctcaaatttaaaatctggcag-c-ctt---g-gctgtccgagttgtaatctggagaagcg-tcttccgcgctggaccgtgtacaagtct-cctggaacggagcgtcatagagggtgagaatcccg-tctttgacacggact---accagtgc-tc-tgtgatgcgctctcaaagagtcgagttgtttgggaatgcagctcaaaat-gggtggtaaactccatctaaagctaaatattggcgagagaccgatagcgaacaagtaccgtgagggaaagatgaaaagcactttggaaagagagttaaacagtacgtgaaattgctgaaagggaaacgcttgaagt-cagtcgcgtt-tgctaggactcagccttgc--ctcg--gct-tggtgcatttcctag-t-agacgggccagcatcacttttgactg-cgggagaaaggttggaggaatgtggcacc--t---------------------------------------------tc----gggtgtgttatagcctctagc-tgtatgccgtggttgggagtgaggaactcagcacgcc---gc-a-ggcg-ggg------c-ttcggcc--acc-t-tcgtgcttaggatgctggcgtaatggctttaaacgacccgtcttgaaacacggaccaaggagtctaacatgcctgcgagtgtttgggtggaaaa--cccgagcgcgtaatgaaagtg-aaagttggga-cctctgtcgt-ggagggcaccgacgcccggaccagaccttct-gtgacggatccgcggtagagcatgtatgttgggacccgaaagatggtgaactatgcctgaatagggtgaa
>Phanerochaete_laevis
acgag-ta-------actga-----------ac--------------------------------------------------aggttgt------------------------agctgg-c----------------------------------------------------------------ctt------t---------------------------------------------------------------------------cgg-ggc--------a---tgtgcacgcct------------------gg-c-tc-a-----t---------------ccact-c-ttca-acc-t-ctgtgcac-t-------------------tattgta------gg-tc----g------------------gtgga-----------------aaggca------------------------------------------------------agtctctt------------------------------cggatttgcttg--------------------------------gaagcct--tccta-----------------------tg-----------tttt----------a-c--tacaaacg-------cttcagt---tta-agaatgtat-----------c---tctgcg----tat-------aac-gca--------------tct-at-atacaactttcagcaacggatctcttggctctcgcatcgatgaagaacgcagcgaaatgcgataagtaatgtgaattgcaga-attcagtgaatcatcgaatctttgaacgcaccttgcgctccctgg-tat-tccggggagcatgcctgtttgagtgtcatgg-t-attctcaaccttca-taactttt---tg---------------------tta-tcgaaggctt-gga-c-ttggag--g-----t-t----gtgctggct-gc-------------------ttgctc-agtcg-gctcctc-t-taaatgcattagcgtga-gt-----g-----------taacg------a--atcg-ct--tcggtgtgata-at----tatctgcgcc----gtggtcg-------------------------------------------------------------------t-g-aag------------------------taacat--------------a-ag------------------------------------------------------------------------------------------------------------cttgcgc-ttct-aac-c-gtccttca-------------g-ttggac-aa--ct-------------------tact-------tatgac-----atctcccctagtaactgcgagtgaagcgggaaaagctcaaatttaaaatctggcagtc-ttt---g-gctgtccgagttgtagtctggagaagcg-ttttccgcgctggaccgtgtacaagtct-cctggaacggagcgtcatagagggtgagaatcccg-tctttgacacggact---accagtgc-tt-tgtgatccgctctcaaagagtcgagttgtttgggaatgcagctcaaaat-gggtggtaaactccatctaaagctaaatattggcgagagaccgatagcgaacaagtaccgtgagggaaagatgaaaagcactttggaaagagagttaaacagtacgtgaaattgctgaaagggaaacgcttgaagt-cagtcgcgtt-tgctaggactcagccttgc--cttg--gctaaggtgcattttctag-t-agacgggccagcatcacttttggctg-cgggaaaaaggtcagaggaatgtggcacc--t---------------------------------------------cc----gggtgtgttatagcctttggc-tgtataccgtggctgggagtgaggaactcagcacgcc--ttc-atggcg-ggg------c-ttcggcc--acc-t-tcgtgcttaggatgctggcgtaatggctttaaacgacccgtcttgaaacacggaccaaggagtctaacatgcctgcgagtgtttgggtggaaaa--cccgagcgcgtaatgaaagtg-aaagttggga-cctctgtcgt-ggagggcaccgacgcccggaccagaccttct-gtgacggatccgcggtagagcatgtatgttgggacccgaaagatggtgaactatgcctgaatagggtgaa
>Phanerochaete_sordida
acgag-tt-------attga-----------ac--------------------------------------------------aggttgt------------------------agctgg-c----------------------------------------------------------------ctt---------------------------------------------------------------------------------cagg-ggc--------a---tgtgcacgcct------------------gg-c-tc-a-----t---------------ccact-c-ttca-acc-t-ctgtgcac-t-------------------tgttgta------gg-tc----g------------------gtgga-----------------agggca------------------------------------------------------agtttaag--------------------------cgattagacttgcttg--------------------------------gaagcct--tccta-----------------------tg-----------tttt---------------tacaaacg-------cttcagt---tta-agaatgtat-----------c---tctgcg----tat-------aac-gca--------------ttt-at-atacaactttcagcaacggatctcttggctctcgcatcgatgaagaacgcagcgaaatgcgataagtaatgtgaattgcaga-attcagtgaatcatcgaatctttgaacgcaccttgcgctccctgg-tat-tccggggagcatgcctgtttgagtgtcatgg-t-attctcaaccttca-taactttg---gt----------------------ta-tcgaaggctt-gga-c-ttggag--g-----t-t----gtgctggct-tc-------------------tcgtta-agtcg-gctcctc-t-taaaagcattagcgtga-gt-----g-----------taacg------g--atcg-ct--tcggtgtgata-at----tatctgcgcc----gtggtcg-------------------------------------------------------------------t-g-aag------------------------taacat--------------a-ag------------------------------------------------------------------------------------------------------------cttgcgc-ttct-aac-c-gtccttca-------------g-ctggac-aa--tt-------------------tact-------c-tgac-----atctcccctagtaactgcgagtgaagcgggaaaagctcaaatttaaaatctgacagtc-ttt---g-gctgtccgagttgtaatctggagaagcg-tcttccgcgctggaccgtgtacaagtct-cctggaacggagcgtcatagagggtgagaatcccg-tctttgacacggact---accagtgc-tt-tgtgatgcgctctcaaagagtcgagttgtttgggaatgcagctcaaaat-gggtggtaaactccatctaaagctaaatattggcgagagaccgatagcgaacaagtaccgtgagggaaagatgaaaagcactttggaaagagagttaaacagtacgtgaaattgctgaaagggaaacgcttgaagt-cagtcgcgtt-tgctaggactcagccttgc--ctcg--gct-tggtgcacttcctag-t-aaacgggccagcatcacttttggctg-cgggaaaaaggtcagaggaatgtggcacc--t---------------------------------------------tc----gggtgtgttatagcctctggc-tgtataccgtggctgggagtgaggatctcagcacgcc---tc-acggcg-ggg------c-ttcggcc--acc-t-tcgtgcttaggatgctggcgtaatggctttaaacgacccgtcttgaaacacggaccaaggagtctaacatgcctgcgagtgtttgggtggaaaa--cccgagcgcgtaatgaaagtg-aaagttggga-cctctgtcgt-ggagggcaccgacgcccggaccagaacttcg-gggacggatctgcggtagagcatgtatgttgggacccgaaagatggtgaactatgcctgaatagggtgaa
>Phlebia_acerina
tcgag-tt-------ttgaa-----------at--------------------------------------------------gggttgt------------------------agctgt-c----------------------------------------------------------------ctt---cgcaa-------------------------------------------------------------------------agga-ggt--------a---cgtgcacgcct------------------tg-c-tc-a-----t---------------ccact-c-tcaa-acc-c-ctgtgcac-t-------------------ttttgta------gg-ctt--gg------------------tcgga-----------------tgggct------------------------------------------------------gactt---------------------------------cggtcggctttg--------------------------------aaagcct-cgccta-----------------------tg-----------tatt----------a-a--aacaaacg-------cttcagt---t-c-agaatgtaa-----------c---cttgca----taa-------taa-gca--------------aat-aa-atacaactttcagcaacggatctcttggctctcgcatcgatgaagaacgcagcgaaatgcgataagtaatgtgaattgcaga-attcagtgaatcatcgaatctttgaacgcaccttgcgctccttgg-tat-tccgaggagcatgcctgtttgagtgtcatgg-t-atcatcaacctaca-acactttt---gtg-----------------------tctgtaggctt-gga-c-ttgggg--g-----t-c----gtgtcggcg-t-----------------------tcg-cgtcg-gctcctc-t-gaaatgcattagcgtga-at-----c-----------ttacg------a--atcgccc--tcggtgtgata-at----t-tctacgcc----gtagacg-------------------------------------------------------------------t-g-cagt-----------------------attaca--------------g-tg------------------------------------------------------------------------------------------------------------ttcgtgc-ttac-aat-c-gtccgtga-----------------ggac-aa--cat-----------------cattt-------g-aca------atctcccctagtaactgcgagtgaagcgggaaaagctcaaatttaaaatctggcggtc-ttc---g-atcgtccgagttgtagtctggagaagcg-tcttccgcgctggaccgtgtacaagtct-cttggaacagagcgtcgtagagggtgagaatcccg-tctttgacacggact---accagtgc-tt-tgtgatgcgctctcaaagagtcgagttgtttgggaatgcagctcaaaat-gggtggtaaattccatctaaagctaaatattggcgagagaccgatagcgaacaagtaccgtgagggaaagatgaaaagcactttggaaagagagttaaacagtacgtgaaattgctgaaagggaaacgattgaagt-cagtcgcgtc-gtctagaactcaaccttgc--ctcg--gct-cggtgcattttctag-t-tgacgggccagcatcagttttgaccg-tcggaaaaaggtcctcggaatgtggcacc--t---------------------------------------------tc----gggtgtgttatagccttgggt-cgtatacgacggttgggactgaggaccgcagcacgcc--ttt-atggcc-ggg------g-ttcgccc--acg-t-acgtgcttaggatgctggcgtaatggctttaaacgacccgtcttgaaacacggaccaaggagtctaacatgcctgcgagtgtttgggtggtaaa--cccgagcgcgtaacgaaagtg-aaagttggga-tccctgtcgt-ggggagcaccgacgcccacaccagaccttct-gtgacggatgtgcggttgagcatgtatgttgggacccgaaagatggtgaactatgcctgaatagggtgaa
>Phlebia_tremellosa
-------------------------------------------------------------------------------------------------------------------------------------------------------------------------------------------------------------------------------------------------------------------------------------------------------------------------------------------------------------------------------------------------------------------------------------------------------------------------------------------------------------------------------------------------------------------------------------------------------------------------------------------------------------------------------------------------------------------------------------------------------------------------------------------------------------------------------------------------------------------------------------------------------------------------------------------------------------------------------------------------------------------------------------------------------------------------------------------------------------------------------------------------------------------------------------------------------------------------------------------------------------------------------------------------------------------------------------------------------------------------------------------------------------------------------------------------------------------------------------------------------------------------------------------------------------------------cccctagtaactgcgagtgaagcgggaaaagctcaaatttaaaatctggcggtc-ttc---g-gccgtccgagttgtagtctggagaagcg-tcttccgcgtcggaccgtgtacaagtct-cttggaacagagcgtcatagagggtgagaatcccg-tctttgacacggact---accgatgc-tt-tgtgatgcgctctcaaagagtcgagttgtttgggaatgcagctcaaaat-gggtggtaaattccatctaaagctaaatattggcgagagaccgatagcgaacaagtaccgtgagggaaagatgaaaagcactttggaaagagagttaaacagtacgtgaaattgctgaaagggaaacgattgaagt-cagtcgcgtc-gttcagaactcaaccttgc--cttcgggct-cggtgcactttctgt-t-tgacgggccagcatcagttttgactg-tcggaaaaaggtcttcggaatgtggcacc--t---------------------------------------------cc----gggtgtgttatagccgttggt-cgtatacgacggttgggactgaggaccgcagcacgcc--ttt--tggcc-ggg------g-ttcgccc--acg-t-acgtgcttaggatgctggcgtaatggctttaaacgacccgtcttgaaacacggaccaaggagtctaacatgcatgcgagtgtttgggtggaaaa--cccgagcgcgtaatgaaagtg-aaagttggga-tccctgtcgt-ggggagcaccgacgcccataccagaccttct-gtgacggatatgcggtagagcatgtatgttgggacccgaaagatggtgaactatgcctgaatagggtgaa
>Phlebiopsis_castanea
-------------------------------------------------------------------------------------------------------------------------------------------------------------------------------------------------------------------------------------------------------------------------------------------------------------------------------------------------------------------------------------------------------------------------------------------------------------------------------------------------------------------------------------------------------------------------------------------------------------------------------------------------------------------------------------------------------------------------------------------------------------------------------------------------------------------------------------------------------------------------------------------------------------------------------------------------------------------------------------------------------------------------------------------------------------------------------------------------------------------------------------------------------------------------------------------------------------------------------------------------------------------------------------------------------------------------------------------------------------------------------------------------------------------------------------------------------------------------------------------------------------------------------------------------------------------------cccctagtaactgcgagtgaagcgggaaaagctcaaatttaaaatctggcagtc-ttt---g-attgtccgagttgtagtctggagaagcg-tcttccgcgctggaccgtgtacaagtct-cttggaacagagcgtcatagagggtgagaatcccg-tctttgacacggact---accagtgc-tt-tgtgatgcgctctcaaagagtcgagttgtttgggaatgcagctcaaaat-gggtggtaaattccatctaaagctaaatattggcgagagaccgatagcgaacaagtaccgtgagggaaagatgaaaagcactttggaaagagagttaaacagtacgtgaaattgctgaaagggaaacgcttgaagt-cagtcgcgtt-tgctagtactcagccttcc--tttt--ggt-tggtgcatttactag-t-gaacgggccagcatcagttttggctg-cgggataaaggtcagagaaatgtggcacc--t---------------------------------------------tc----gggtgtgttatagtctctggt-catataccgtggctgggactgaggatctcagcatgcc--ttt-atggcg-ggg------g-ttcgccc--acc-t-tcatgcttcggatgctggcgtaatggctttaaacgacccgtcttgaaacacggaccaaggagtctaacatgcctgcgagtgtttgggtggaaaa--cccgagcgcgtaatgaaagta-atagttggga-tctctgtcgt-ggagagcaccgacgcccggaccagaccttct-gtgacggatccgcggtagagcatgtatgttgggacccgaaagatggtgaactatgcctgaatagggtgaa
>Phlebiopsis_crassa
tcgag-tt-------ttg-a-----------ac--------------------------------------------------gggttgt------------------------agctgg-c----------------------------------------------------------------ctc---aata---------------------------------------------------------------------------cgg-ggc--------a---tgtgcacgcct------------------gg-c-tc-a-----t---------------ccact-c-ctta-act-t-ctgtgcac-t-------------------ttttgta------gg-ct----g------------------gttga-----------------aaggcgttat------g---------------------------------------c-ttcacttcgg--------------------------tgttgtgtatcgctgg--------------------------------aaggcct-ggtcta-----------------------tg-----------tttt----------a-c--tacaaacg-------cttcagt---tat-agaatgtct-----------a---tctgcg----tat-------aac-gca--------------ttt-at-atacaactttcagcaacggatctcttggctctcgcatcgatgaagaacgcagcgaaatgcgataagtaatgtgaattgcaga-attcagtgaatcatcgaatctttgaacgcaccttgcgctccctgg-tat-tccggggagcatgcctgtttgagtgtcatgg-a-attctcaacttcta-atactttt---ctt------------------gagta-ttggaagctt-gga-t-ttggag--g---c-t-t----gtgctggct-cct------------------ttgttg-agtcg-gctcctc-t-taaatggattagcgtga-at----ca-----------ctatg------g--atcg-ct--tcggtgtgata-at----tatctgcgcc----gtggtcg-------------------------------------------------------------------t-g-aagt-----------------------atcgat--------------a-ag------------------------------------------------------------------------------------------------------------ttcgcgc-ttct-aac-c-gtcccttca--------------cgggac-aa--tt-------------------tacc-------c-tgac-----ttttcccctagtaactgcgagtgaagcgggaaaagctcaaatttaaaatctggtagcc-ttc---g-gttgcccgagttgtagtctggagaagcg-ttttccgcgctggaccgtgtacaagtct-cttggaacagagcgtcatagagggtgagaatcccg-tctttgacacggact---accagtgc-tt-tgtgatgcgctctcaaagagtcgagttgtttgggaatgcagctcaaaat-gggtggtaaattccatctaaagctaaatattggcgagagaccgatagcgaacaagtaccgtgagggaaagatgaaaagcactttggaaagagagttaaacagtacgtgaaattgctgaaagggaaacgcttgaagt-cagtcgcgtc-ttctagtactcagccttcc--tttt--ggt-tggtgcatttactag-t-cgacgggccagcatcagttttggctg-cgggataaaggtcagaggaatgtggcacc--t---------------------------------------------tc----gggtgtgttatagcctttggt-catataccgtggctgggactgaggatctcagcatgcc--ttt-atggcg-ggg------g-ttcgccc--acc-t-tcgtgcttaggatgctggcgtaatggctttaaacgacccgtcttgaaacacggaccaaggagtctaacatgcctgcgagtgtttgggtggaaaa--cccgagcgcgtaatgaaagtg-atagttggga-tctctgtcgt-ggagagcaccgacgcccggaccagaccttct-gtgacggatccgcggtagagcatgtatgttgggacccgaaagatggtgaactatgcctgaatagggtgaa
>Phlebiopsis_gigantea
tcgag-tt-------ttg-a-----------ac--------------------------------------------------gggttgt------------------------agctgg-c----------------------------------------------------------------ctc---atac---------------------------------------------------------------------------tgt-ggc--------a---tgtgcacgcct------------------gt-cttc-a-----t---------------ccact-c-ttca-acc-t-ctgtgcac-t-------------------tattgta------gg-ct----g------------------gtgaa-----------------gggtcgca--------------------------------------------------------------------------------------tagtaatgtgcggctt--------------------------------gaagcct-ggtcta-----------------------cg-----------tttt----------a-c--tacaaacg-------cttcagt---tat-agaatgtct-----------a---tctgcg----tat-------aac-gca--------------tttaat-atacaactttcagcaacggatctcttggctctcgcatcgatgaagaacgcagcgaaatgcgataagtaatgtgaattgcaga-attcagtgaatcatcgaatctttgaacgcaccttgcgctccctgg-tat-tccggggagcatgcctgtttgagtgtcatgg-a-attctcaacttcta-atactttt---tt---------------------gta-tcagaagctt-gga-t-ttggag--g---c-t-c----gtgctggct-ctct-----------------cgttag-agtcg-gctcctc-t-taaatgaattagcgtga-at----ca-----------ctatg------g--atcg-ct--tcggtgtgata-at----tatctgcgcc----gtagtcg-------------------------------------------------------------------t-g-aagta---------------------ttaataa--------------a-ag------------------------------------------------------------------------------------------------------------ttctcgc-ttct-aat-c-gtccttca---------------cgggac-aa--tt-------------------aacc-------c-tgact----ttttcccctagtaactgcgagtgaagcgggaaaagctcaaatttaaaatctggtagcc-ttc---g-gttgcccgagttgtagtctggagaagcg-tcttccgcgctggaccgtgtacaagtct-cttggaacagagcgtcatagagggtgagaatcccg-tctttgacacggact---accagtgc-tt-tgtgatgcgctctcaaagagtcgagttgtttgggaatgcagctcaaaat-gggtggtaaattccatctaaagctaaatattggcgagagaccgatagcgaacaagtaccgtgagggaaagatgaaaagcactttggaaagagagttaaacagtacgtgaaattgctgaaagggaaacgattgaagt-cagtcgcgtc-ttctagtactcagccttcc--tttt--ggt-tggtgcatttactag-t-cgacgggccagcatcagttttggctg-cgggataaagatcagaggaatgtggcacc--t---------------------------------------------tc----gggtgtgttatagcctttggt-catataccgtggctgggactgaggatctcagcacgcc--ttt-atggcg-ggg------g-ttcgccc--acc-t-tcgtgcttcggatgctggcgtaatggctttaaacgacccgtcttgaaacacggaccaaggagtctaacatgcctgcgagtgtttgggtggaaaa--cccgagcgcgtaatgaaagtg-atagttggga-tctctgtcgt-ggagagcaccgacgcccggaccagacctttt-gtgacggatccgcggtagagcatgtatgttgggacccgaaagatggtgaactatgcctgaatagggtgaa
>Pholiota_limonella
attga-tgaa----ctt-gg-----------ta--------------------------------------------------tgattgt------------------------tgctgg-c----------------------------------------------------------------cca---tc------------------------------------------------------------------------------tg-ggc--------a---tgtgcacgtct--g--------------------cc-a-----tct-------------tta---t-ctct-cca-c-ctgtgcac-a-------------------tattgta------gg-tctggaataa---------atttctgaggcaac--------------tcagta-----------gtggggaat-----------------------------------gctgctgcga------------------------------agcggctttgcctgta--------------------------atttca-gatcta-----------------------tg-----------tttt---------------catatacacca--taaaaatgt---aac-agaatgtaa----------------taatgg-------------gtc-ttg-----tacctataaact-at-atacaactttcagcaacggatctcttggctcttgcatcgatgaagaacgcagcgaaatgcgataagtaatgtgaattgcaga-attcagtgaatcatcgaatctttgaacgcaccttgcgctccttgg-tat-tccgaggagcatgcctgtttgagtgtcatta-a-attctcaatcttat-tagctttt---gtt-aat----------------------aaagactt-gga-t-gtgggg--gggaaat-t----tttttgaag-g-----------------tttctcgcg-aacct-tctcccc-t-aaaatgcattagctggt-cg----ctc----------gcgcga--------actgtcta-ttggtgtgata-at----tatctacgcc----attgacta--------------------------------------------------------------------a-ctgccat---------------------------------------ag-ta------------------------------------------------------------------------------------------------------------gcactgc-ttct-aat-c-gtctt-------------------cggac-aa--tata------------------------------tgaca----atttcccctagtaactgcgagtgaagcgggaaaagctcaaatttaaaatctggtggtc-tct---g-gccatccgagttgtaatctagagaagtg-ttatccgcgctggaccgtgtacaagtct-cctggaatggagcgtcatagagggtgagaatcccg-tctttgatacggact---gccagggc-tt-tgtgatgcgctctcaaagagtcgagttgtttgggaatgcagctcaaaat-gggtggtaaattccatctaaagctaaatattggcgagagaccgatagcgaacaagtaccgtgagggaaagatgaaaagaactttggaaagagagttaaacagtacgtgaaattgctgaaagggaaacgcttgaagt-cagtcgcgtt-gtctggggatcaaccttac--tttt--gtt-gggcgtactttccag-a-tgacgggtcagcatcaattttgaccg-ttggataaagtctagaggaatgtggcatc--t---------------------------------------------tc----ggatgtgttatagcctttggt-cgcatacaacggttgggattgaggaactcagcacgcc--gaa-aggccg-ggt------acttgtacc--acg-t-tcgtgcttaggatgctggcataatggctttaatcgacccgtcttgaaacacggaccaaggagtctaacatgcctgcgagtatttgggtggaaaa--cccgagtgcgtaatgaaagtg-aaagttgaga-tccctgtcat-ggggagcatcgacgcccggaccagacctttt-gtgacggatctgcggtagagcatgtatgttgggacccgaaagatggtgaactatgcctgaatagggtgaa
>Phyllotopsis_nidulans
ttgaa-tt------ttgcaa-----------ag--------------------------------------------------gtgctgt------------------------cgctgg-c----------------------------------------------------------------tct---------------------------------------------------------------------------------tagg-agc--------a---tgtgcacgccc------------------tt---tc-----------------------aattc-t-ctta-cca-c-ctgtgcac-c-------------------ttttgta------ga-cctggatatctatcaaccaagtttcgacttggc--------------ttggat-----------ttgaagactgc--------------------------------cgttgctcttgtaga--------------------------gtcggctttcttcaca--------------------------tttctt-ggtcta-----------------------tg-----------tttt---------------tatatacccct--ttataaagt---tat-agaatgtctta-------------tcagtca-------------gcc-ctaaa--aagcagactttat-ta-atacaactttcaacaatggatctcttggttctcgcatcgatgaagaacgcagcgaaatgcgataagtaatgtgaattgcaga-tctcagtgaatcatcgaatctttgaacgcaccttgcgccctttgg-tat-tccgaagggcatgcctgtttgagtgtcatta-a-attatcaactacca-cagcttta---ttg-at------------------gt-gtcgtagctt-gga-t-gtgagg--g-------t----ttgcgggct-ctat-----------------ttattg-agtcg-gctccct-t-taaatgcattagcggaa-ct----ctagt-------------------ag-tccgtctt-ttggtgtgata-at----tatctatgcc----atggatg--------------------------------------------------------------------------------------------------------------------------------------------------------------------------------------------------------------------------------------tgtctgcgtgtt----------------------------------------------------------------------------------------cccctagtaactgcgagtgaagcgggaaaagctcaaatttaaaatctggcggtc-tct---g-atcgtccgagttgtaatttagagaagtg-ttatccgcgctggaccgtgtacaagtct-cctggaacggagcgtcatagagggtgagaatcccg-tatatggcacggact---accagggc-tt-tgtgatgcgctctcgaagagtcgagttgtttgggaatgcagctcaaaat-gggtggtaaattccatctaaagctaaatataggcgagaaaccgatagcgaacaagtaccgtgagggaaagatgaaaagaactttggaaagagagttaaacagtacgtgaaattgttgaaagggaaacgcttgaagt-cagtcgcgtc-ggccaaggatcaacctagc----tt--gct-gggagcacttcttgg-t-tgatgggtcagcatcagttttgattg-ttggataaagttcaagggaatgtggcatc--t---------------------------------------------tc----ggatgtgttatagcctttgtt-cgtatacaacagttgggactgaggaactcagcatgcc--gca-aggccg-ggt------acttgtacc--acg-taacatgcttaggatgctggcataatggctttaatcgacccgtcttgaaacacggaccaaggagtctaacatgcccgcgagtgtttgggtggaaaa--cccgagcgcgtaatgaaagtg-aaagttgaga-tctctgtcgt-ggagagcatcgacgcccggaccagacctttt-gtgacggttccgcggtagagcgtgtatgttgggacccgaaagatggtgaactatgcctgaatagggtgaa
>Plicaturopsis_crispa
tcgaa-ttct---ttcagag-----------ac--------------------------------------------------gggttgt------------------------tgctgg-c----------------------------------------------------------------ctt---------------------------------------------------------------------------------cacg-ggc--------a---tgtgcacgccc------------------cg-a-tcga---------------------------a-acat-aca-c-ctgtgcac-t-------------------ctttgta------gc-ggggaggggg-------------------------------------------------------------------------------------------------------------------------------------------------------------------------------cgactcctctt-ccgcta-----------------------tg-----------tttt---------------tacacacccttttaaaacaagt--ctac-agaatgtatacgt-------cgtgtgcgcct---taa------aaaa-gcg----aaccgcaaaaaaa-ct-atataactttcaacaacggatctcttggctctcgcatcgatgaagaacgcagcgaaacgcgatatgtaatgtgaattgcaga-attcagtgaatcatcgaatctttgaacgcaccttgcgctccttgg-tat-tccgaggagcatgcctgtttgagtgtcatta-a-attatcaaaccctc-cgtctttg---ttg--------------------acg-gggtggcttt-gga-c-ttggag--g------------ctgctggcg-cg--------------------------agtcg-gctcctc-tctaaatgcattagcggaa-tg----tctt-----------------------tttcgtgg-tcggtgtgata-at----tatctacgcc----gttcaag-------------------------------------------------------------------c---------------------------cgcgaagca--------------a-gc------------------------------------------------------------------------------------------------------------gtttggc-ttct-aac-c-gtcccttg----------------cggac-aa----------------------catac-------a-tcaa-----ttttcccctagtaactgcgagtgaagcgggaaaagctcaaatttaaaatctggcggtc-cttgc-g-gccgtccgagttgtaatctggagaagcg-ctatccgcgccggaccgtgtacaagtct-cttggaaaagagcatcatagagggtgagaatcccg-tctttgacacggact---accggggcttt-tgtgatgtgctttctacgagtcgagttgtttgggaatgcagctcaaatc-gggtggtaaattccatctaaagctaaatattggcgagagaccgatagcgaacaagtaccgtgagggaaagatgaaaagaactttggaaagagagttaaaccgtacgtgaaattgttgaaagggaaacgcttgaagt-cagtcgcgtc-tgccgaggatcaaccttgctctttt--gct-cggtgcacttctcgg-tgtgacgggtcagcatcaattttgattg-cgggataaagtgcgagggaatgtggcatc--t---------------------------------------------tc----ggatgtgttatagccctcgtt-cgcatgccgcggttgggattgaggaactcagcacgcc--ttt-ttggcc-ggg------gcttcggct-cacg-t-acgtgcttaggatgctggcgtaatggctttaatcgacccgtcttgaaacacggaccaaggagtctaacatgcccgcgagtgtttgggtggcaaa--cccggacgcgtaatgaaagtg-aaagttgaga-tccccgtcgt-agggagcatcgacgcccggaccagaccttct-gtgacggttccgcggtagagcgtgtatgttgggacccgaaagatggtgaactatgcctgaatagggtgaa
>Piloderma_sp.
ttgaaatt------ataggc-----------ga--------------------------------------------------gggttgt------------------------agctgg-c----------------------------------------------------------------ctc---tc------------------------------------------------------------------------------gg-ggc--------a---tgtgcacacct------------------gagc-cc---------------------ttaatcc-c-acac-aca-c-ctgtgaac-c-------------------tattgtaa-----gggcccgtaaaaaaa-----------------------------------------------------------------------------------------------------------------------------------------------------------------------------------------ggccttta---------------------tg----------tcttt----------a-t--caccta-------cacgaaagtctcaat-agaatgtaaatgtaatgtaatgtcctcgcct---tga------aaaa-gcg---ttgataaaaaaaag-tt-atacaactttcaacaacggatctcttggctctcgcatcgatgaagaacgcagcgaaatgcgataagtaatgtgaattgcagattttcagtgaatcatcgaatctttgaacgcaccttgcgctccttgg-tat-tccgaggagcatgcctgtttgagtgtcatta-a-attctcaaactctg-attgattt---tgt-ttcga------------------tcagagcttt-gga-t-ttggag----------c----gtgctggcg-tc--------------------------agtcg-gctcctc-t-tgaatgcatcagcggaa-tc----cccattc-----------------at-ttcggacg-tcagtgtgata-atc---atgttgcgct----gtctctt-----------------------------------------------------------------------------------------------gccgatctt--------------g-aa------------------------------------------------------------------------------------------------------------agcccgc-tcac-aat-g-gtcttc-------------------ggac-aa-------------------------------------------------cccctagtaactgcgagtgaagcgggaaaagctcaaatttaaaatctggcggtc-tcgcg---gccgtccgagttgtaatctggagaagcgtctatccgcgtcggaccgtgtacaagtct-tctggaagggagcgtcgtagagggtgagaatcccg-tctttgacacggaca---accgatgcttt-tgtgatgcgctctcgaagagtcgagttgtttgggaatgcagctcaaaat-gggtggtaaattccatctaaagctaaatattggcgagagaccgatagcgaacaagtaccgtgagggaaagatgaaaagcactttggaaagagagttaaacagtacgtgaaattgttgaaagggaaacgtttgaagt-cagtcgcgtc-ggccgagactcaaccttgcgctcgc--gct-cggtgcacttctcgg-t-tgacgggtcagcatcaatttcgaccg-ccggacaaaggttgggggaatgtggcatc--c---------------------------------------------ttc--gggatgtgttatagcccttgattcacatacggcgattgggattgaggaactcggcgcctc---------------------------------------gcgcgtccaggatgctggcataatggctttaagcgacccgtcttgaaacacggaccaaggagtctaacatgcccgcgagtgtttgggtgtcaaa--cccgagcgcgtaatgaaagtg-aaagttgaga-tccctgtcgt-ggggagcatcgacgcccggaccagaccttct-gtgacggatctgcggtagagcgtgtatgttgggacccgaaagatggtgaactatgcctgaatagggtgaa
>Piptoporellus_soloniensis
-----------------------------------------------------------------------------------------------------------------------------------------------------------------------------------------------------------------------------------------------------------------------------------------------------------------------------------------------------------------------------------------------------------------------------------------------------------------------------------------------------------------------------------------------------------------------------------------------------------------------------------------------------------------------------------------------------------------------------------------------------------------------------------------------------------------------------------------------------------------------------------------------------------------------------------------------------------------------------------------------------------------------------------------------------------------------------------------------------------------------------------------------------------------------------------------------------------------------------------------------------------------------------------------------------------------------------------------------------------------------------------------------------------------------------------------------------------------------------------------------------------------------------------------------------------------------------tagtaactgcgagtgaagcgggaaaagctcaaatttaaaatctggcagtctttttttg-actgtccgaattgtagtctggagaagtg-ctttccgcgctggaccgtgtacaagtct-cttggaacagagcgtcatagagggtgagaatcccg-tctttgacacggaca---atcagtgc-tt-tgtgatgtgctctcaaagagtcgagttgtttgggaatgcagctcaaaat-gggtggtaaattccatctaaagctaaatattggcgagagaccgatagcgaacaagtaccgtgagggaaagatgaaaagcactttggaaagagagttaaacagtacgtgaaattgctgaaagggaaacgcttgaagt-cagtcgcgtt-ggccagaactcagccttgctttttt--gct-tggtgcactttctgg-t-tgacgggccagcatcaattttgactg-ctggataaaggttgggggaatgtggcacc--t---------------------------------------------ta----gggtgtgttatagccctcagtccgcatacagtggttgggattgaggatctcagtacgcc--ttt-aaggca-aggggttttaacttccct--atg-c-tcgtgcttaggatgctggcataatggctttaaacgacccgtcttgaaacacggaccaaggagtctaacatgcctgcgagtgtttgggtggaaaa--cccgagcgcgtaatgaaagtg-aaagttgaga-tccctgtcgt-ggggagcattgacgcccggaccagaccttct-gtgacggatccgcggtagagcatgtatgttgggacccgaaagatggtgaactatgcctgaatagggtgaa
>Pleurotus_columbinus
-tgaa-ttcac------------------tatg--------------------------------------------------gagttgt------------------------tgctgg-c----------------------------------------------------------------ctc---------------------------------------------------------------------------------tagg-ggc--------a---tgtgcacgctt------------------ca--------------------------ctagtct-t-tcaa-cca-c-ctgtgaac-t-------------------tttgata------ga-tctgtgaagtcg-------tctttcaagtcgtcagac----------ttggtt----------tgctgggattt-------------------------------------------------------------------------aaacgtctcggtgtgacaac----------gc------------------agtcta-----------------------tt----------tactt---------------aacacacccca--aatgtatgt---cta-cgaatgtcatttaat-----gggccttgtgc---------------------------ctataaacca-ta-atacaactttcaacaacggatctcttggctctcgcatcgatgaagaacgcagcgaaatgcgataagtaatgtgaattgcaga-attcagtgaatcatcgaatctttgaacgcaccttgcgccccttgg-tat-tccgaggggcatgcctgtttgagtgtcatta-a-attctcaaactcat-tttggttt---ttt-ccaat------------------tgtgatgttt-ggattgttgggg--g------------ctgctggcc----------------------ttgaca-ggtcg-gctcctc-t-taaatgcattagcagga-ct----tc-----------tcatt------gc-ctctgcgc-atgatgtgata-at----tatcactcatca--atagcac------------------------------------------------------------------------------------------------gcatgaat--------------a-ga------------------------------------------------------------------------------------------------------------gtccagctctct-aat-c-gtccgcaa-----------------ggac-aat---------------------------------t-tgaca----attttccctagtaactgcgagtgaagcgggaaaagctcaaatttaaaatctggtggtc-ttt---g-gccatccgagttgtaatctagagaagtg-ttatccgcgctggaccgtgtacaagtcc-cctggaatggggcgtcatagagggtgagaatcccg-tctttgacacggact---accagggc-tt-tgtgatgcactctcaaagagtcgagttgtttgggaatgcagctcaaaat-gggtggtaaattccatctaaagctaaatattggcgagagaccgatagcgaacaagtaccgtgagggaaagatgaaaagaactttggaaagagagttaaacagtacgtgaaattgttgaaagggaaacgcttgaagt-cagtcgcgtc-tgccagggatcaaccttac--tttt--gtg-aggcgtacttcctgg-t-tgatgggtcagcatcagttttggtcg-ctggataaaggtcagagaaatgtggcacc--t---------------------------------------------tc----gggtgtgttatagtctttgat-cagatacagtggctgggactgaggaactcagc--gcc--gca-aggctg-t------------------------------cttaggatgctggcaaaatggctttaatcgacccgtcttgaaacacggaccaaggagtctaacatgcctgcgagtgtttgggtggaaaa--cccgagcgcgtaatgaaagtg-aaagttggga-tccctgtcat-ggggagcaccgacgcccataccagaagttta-cggacggatatgcggtggagcatgtatgttgggacccgaaagatggtgaactatgcctgaatagggcgaa
>Pleurotus_pulmonarius
atgaa-ttcac------------------tatg--------------------------------------------------gagttgt------------------------tgctgg-c----------------------------------------------------------------ctc---------------------------------------------------------------------------------tagg-ggc--------a---tgtgcacgctt------------------ca--------------------------ctagtct-t-tcaa-cca-c-ctgtgaac-t-------------------tttgata------ga-tctgtgaagtcg-------tccttcaagtcgtcagac----------ttggtt----------tgctgggattt-------------------------------------------------------------------------aaacgtctcggtgtgacaac----------gc------------------agtcta-----------------------tt----------tactt---------------aacacacccca--aatgtatgt---cta-cgaatgtcatttaat-----gggccttgtgc---------------------------ctataaacca-ta-atacaactttcaacaacggatctcttggctctcgcatcgatgaagaacgcagcgaaatgcgataagtaatgtgaattgcaga-attcagtgaatcatcgaatctttgaacgcaccttgcgccccttgg-tat-tccgaggggcatgcctgtttgagtgtcatta-a-attctcaaactcac-atttattt---gt----------------------------gatgttt-ggattgttgggg--g------------ttgctggct----------------------gtaaca-agtcg-gctcctc-t-taaatgcattagcagga-ct----tc-----------tcatt------gc-ctctgcgc-atgatgtgata-at----tatcactcatca--atagcac------------------------------------------------------------------------------------------------gcatgaat--------------a-ga------------------------------------------------------------------------------------------------------------gtccagctctct-aat-c-gtccgcaa-----------------ggac-aat---------------------------------t-tgaca----atttcccctagtaactgcgagtgaagcgggaaaagctcaaatttaaaatctggtggtc-ttt---g-gccatccgagttgtaatctagagaagtg-ttatccgcgttggaccgtgtacaagtcc-cctggaatggggcgtcatagagggtgagaatcccg-tctttgacacggact---accagggc-tt-tgtgatgcactctcaaagagtcgagttgtttgggaatgcagctcaaaat-gggtggtaaattccatctaaagctaaatattggcgagagaccgatagcgaacaagtaccgtgagggaaagatgaaaagaactttggaaagagagttaaacagtacgtgaaattgttgaaagggaaacgcttgaagt-cagtcgcgtc-tgccagggatcaaccttac--tttt--gtg-aggcgtacttcctgg-t-tgatgggtcagcatcagttttggtcg-ctggacaaaggtcagagaaatgtggcacc--t---------------------------------------------tc----gggtgtgttatagtctttgat-cagatacagtggctgggactgaggaactcagc--gcc--gca-aggctg-t------------------------------cttaggatgctggcaaaatggctttaatcgacccgtcttgaaacacggaccaaggagtctaacatgcctgcgagtgtttgggtggaaaa--cccgagcgcgtaatgaaagtg-aaagttggga-tccctgtcat-ggggagcaccgacgcccataccagaagttta-cggacggatatgcggtagagcatgtatgttgggacccgaaagatggtgaactatgcctgaatagggcgaa
>Poriodontia_sp.
-------------------------------------------------------------------------------------------------------------------------------------------------------------------------------------------------------------------------------------------------------------------------------------------------------------------------------------------------------------------------------------------------------------------------------------------------------------------------------------------------------------------------------------------------------------------------------------------------------------------------------------------------------------------------------------------------------------------------------------------------------------------------------------------------------------------------------------------------------------------------------------------------------------------------------------------------------------------------------------------------------------------------------------------------------------------------------------------------------------------------------------------------------------------------------------------------------------------------------------------------------------------------------------------------------------------------------------------------------------------------------------------------------------------------------------------------------------------------------------------------------------------------------------------------------------------------cccctagtaactgcgagtgaagcgggaaaagctcaaatttaaaatctggcggtt-tc------accgtccgagttgtaatctggagaagcg-ttttccgtgtcggaccgtgcacaagtct-cttggaacagagcgtcatagagggtgagaatcccgttttatggcacggaca---cccgatac-tt-tgtgatacgttttctaagagtcgagttgtttgggaatgcagctcaaaat-gggtggtaaattccatctaaagctaaatataggcgagagaccgatagcgaacaagtaccgtgagggaaagatgaaaagcactttggaaagagagttaaacagtacgtgaaattgttgaaagggaaacgcttgaagt-cagtcgcgtc-ttctaggactcagccttac--ttcg--gtt-aggtgtacttcctggtt-tgacgggtcaacatcgattttgatcg-acggataaaggagaagggaatgtggcacc--t---------------------------------------------cc----gggtgtgttatagccctctt--cgtatacgtcgattgggatcgaggactgcagcacgcc--ctt-gtggcc-ggg------ggttcgccc-tacg-tatcgtgcttaggatgttgacataatggctttaagcgacccgtcttgaaacacggaccaaggagtctaacatgctcgcgagtgttagggtggaaaa--cccttgcgcgtaatgaaagtg-aaagttggga-cctctgcaa--ggagggcaccgacgcccggccctgaagttct-ctgacggtgctgcggtagagcgcgtatgttgggacccgaaagatggtgaactatgcctgaatagggcgaa
>Porostereum_spadiceum
tcgag-tt-------tttgg-----------tt--------------------------------------------------gggctgt------------------------cgctgg-c----------------------------------------------------------------cgc-----------------------------------------------------------------------------------aa-ggc--------a---tgtgcacgcct------------------gg-c-tc-a-----t---------------ccact---ctca-act-t-ctgtgcac---------------------tatcgcat-gtaagg-ttggctt-----------------tgtgacg----------------gaggct------------------------------------------------------ggcttcgc--------------------------------ggctggtcat-----------------------cgttgtatcgctgcct-tgcgtg-----------------------tt-----------tctt----------a-c--tacacacg-------cttcagt---tat-agaatgtcttt---------a---tttgcg----gat-------aac-gca--------------act-at-atacaactttcagcaacggatctcttggctctcgcatcgatgaagaacgcagcgaaatgcgataagtaatgtgaattgcaga-attcagtgaatcatcgaatctttgaacgcaccttgcgctccttgg-tat-tccgaggagcatgcctgtttgagtctcatgg-a-attctcaaccttgc-agttttgt---tac------------------------tgcgaggctt-gga-c-ttggag--g-----t-c----gtgtcggct----------------------ctcgcg-agtcg-actcctc-t-gaaatgcattagtgcgg-acg----------------ttacc------g--gtcg-ct--tcagcgtgata-at----tatctgcgct----gccgtcg-------------------------------------------------------------------a-c-tggtatgtg--------------------------------------a-ag------------------------------------------------------------------------------------------------------------tacgcgc-ttct-aac-g-gtccttca---------------cgggac-aa----------------------tacat---------tgaaa----ctct--------------------------------------------------------------------------------------------------------------------------------------------------------------------------------------------------------------------------------------------------------------------------------------------------------------------------------------------------------------------------------------------------------------------------------------------------------------------------------------------------------------------------------------------------------------------------------------------------------------------------------------------------------------------------------------------------------------------------------------------------------------------------------------------------------------------------------------------------------------------------------------------------------------------
>Postia_hirsuta
tcgaa-tc-------tttga-----------ag--------------------------------------------------gagctgc-----------------------ttgctgg-c----------------------------------------------------------------ccc---ctcc-------------------------------------------------------------------------caggg-ggc--------a---tgtgcacgctc------------------cg-t-tc-aaa-acttt-------------ccacc-t-ttac-acc-c-ttgtgcac-c-------------------ttctgta------gg-gtcgagg-------------------ccga-----------------gaggccgac---------------------------------------------------------------------------------------------------------------------------------------------gcccta-----------------------tg-----------tttt---------------tacaaaccct-----gtcatgt---atc-agaatgtc----------------atcgcg----tgt-------aac-gca--------------tct-at-atacaactttcagcaacggatctcttggctctcgcatcgatgaagaacgcagcgaaatgcgataagtaatgtgaattgcaga-attcagtgaatcatcgaatctttgaacgcaccttgcgctccttgg-tat-tccgaggagcatgcctgtttgagtgtcatgg-a-atcatcaaccctca-tctgttat---gga------------------------tggagggctt-gga-c-ttgggg--g-----t-c----ttgctggcg-tc--------------------------tgccg-gctcccc-t-tgaatgcattagctcgg-ac----ct-----------ctgcc------gt-atcggct--tcaacgtgata-at----tgtctacgtt----gtggctg-------------------------------------------------------------------t-g-aggtg--------------------ccccttcg--------------t-gg------------------------------------------------------------------------------------------------------------gttcggc-ttct-aat-g-gtctctttga-------------tgagac----------------------gtatgcct-------t-tgac-----ctct--------------------------------------------------------------------------------------------------------------------------------------------------------------------------------------------------------------------------------------------------------------------------------------------------------------------------------------------------------------------------------------------------------------------------------------------------------------------------------------------------------------------------------------------------------------------------------------------------------------------------------------------------------------------------------------------------------------------------------------------------------------------------------------------------------------------------------------------------------------------------------------------------------------------
>Postia_sp.
ctgaa-tt-------tttga-----------ag--------------------------------------------------gagctgt-----------------------ttgctgg-c----------------------------------------------------------------cct--gtc----------------------------------------------------------------------------atgg-ggc--------a---tgtgcacgctt------------------cg-t-tc-aaa-acttt-------------ccact---tcac-acc-c-ctgtgcac-c-------------------ttctgta------gg-gtcgagg-------------------tcga-----------------gaggccgac---------------------------------------------------------------------------------------------------------------------------------------------acccta-----------------------tg-----------ttga---------------tacaaactct-----gtcatgt---tat-agaatgtc----------------atcgcg----tgt-------aac-gca--------------ttt-at-atacaactttcagcaacggatctcttggctctcgcatcgatgaagaacgcagcgaaatgcgataagtaatgtgaattgcaga-attcagtgaatcatcgaatctttgaacgcaccttgcgctccttgg-tat-tccgaggagcatgcctgtttgagtgtcatgg-a-atcatcaactctca-tctgttat---gg-------------------------acgagggttt-gga-c-ttgggg--g-----t-t----ttgctggcg-tc--------------------------tgcca-gctctcc-t-tgaatgaattagcttga-ac----ct-----------ctgct------gt-atcggct--tcaacgtgata-at----tgtctacgtt----gtggctg-------------------------------------------------------------------t-g-aggca--------------------ctccgtcg--------------t-ag------------------------------------------------------------------------------------------------------------gttcagc-ttcc-aac-g-gtctctttga-------------tgagac----------------------atatacct-------t-tgac-----ctctcccctagtaactgcgagtgaagcgggaaaagctcaaatttaaaatctggtggct-tc------gccgcccgagttgtaatctggagaagtg-ctttccgtgctggaccgtgtacaagtct-cttggaacagagcgtcatagagggtgagaatcccg-tctttgacacggact---accagtgc-tt-tgtgatgcgctctcaaagagtcgagttgtttgggaatgcagctcaaaat-gggtggtaaattccatctaaagctaaatattggcgagagaccgatagcgaacaagtaccgtgagggaaagatgaaaagaactttggaaagagagttaaacagtacgtgaaattgctgaaagggaaacacttgaagt-cagtcgcgtc-ggccaggactcaaccttgc--tctg--gca-tggtgtattttctgg-t-tgacgggtcagcatcagttttgatcg-tcggacaatggtcaagggaatgtggcatc--c---------------------------------------------tc----ggatgtgttatagcctttggt-cgcatgcgatggtcgggactgaggatcttggcac----------------------------------------c-ttgtgcttgggatgctggcataatggctttaaatgacccgtcttgaaacacggaccaaggagtctaacgtgcatgcgagtgtttgggtggtaaa--cccgagcgcgtaatgaaagtg-aaagttgaga-cccctgtcgt-ggggggcatcgacgcccggaccagaccttct-gtgacggccctgcggtagagcatgtatgttgggacccgaaagatggtgaactatgcctgaatagggtgaa
>Pseudowrightoporia_japonica
atgaa-------ctttgaaa-----------gg--------------------------------------------------aggttgt------------------------tgctgg-c----------------------------------------------------------------ctt---tcca-------------------------------------------------------------------------------ggcaaataaaaa---agtgcacgcctctga-------------------tc----------------------tcatcc-a-cctc-aca-c-ctgtgcac-cc------------------ttgcgtg------gg-tctgtgagagga-----------------------------------ggggaa-----------gagaggggctttcc-----------------------------------------------------------------ttctcacccccccctttcatg---------------------------------ggctcg-----------------------cg----ttc---ctttc----------a-t--cataaacccc-----tttgtgtatgtgcatgaatgttct--------------tttgctg---aaa-----taaac-gca--------------aac-tt-gtacaactttcaacaacggatctcttggctctcgcatcgatgaagaacgcagcgaaatgcgataagtaatgtgaattgcaga-attcagtgaatcatcgaatctttgaacgcaccttgcgccacccgg-ttccgccggggggcatgcctgtttgagtgtcgtga-a-attctcaacccaag-acttcttt---tga-ag---------------------tcttgggatt-gga-c-ttggag--g-------t---gttgccggtg-gcccacccctttctaaggggttggtgg-tgttg-gctcctc-t-tgaatgcatgagtaggg-tg----tctcctcaattcgttggggatcgagctctcgtccg-ttggtgtgata-at----tgtctacgcc----acgagga-------------------------------------------------------------------c-a-cgact--------------------cgaatgat--------------g-ca------------------------------------------------------------------------------------------------------------aacctgc-ttcc-aac-t-gtctccctct-----------gatgagac-aa--------------------gcctttc-------c-tgaa-----ctctcccctagtaactgcgagtgaagcgggaaaagctcaaatttaaaatctggcagtc-ttt---g-gctgtccgagttgtagtctggagaagtg-ctttctgtgctggaccgtgtacaagtct-cctggaacggagcgtcatagagggtgagaatcccg-tctttgacacggact---cccagtgc-tg-tgtgatgcgctctcaaagagtcgagttgtttgggaatgcagctctaaat-gggtggtgaattccatctaaagctaaatattggcgagagaccgatagcgaacaagtaccgtgagggaaagatgaaaagcactttggaaagagagttaaacagtacgtgaaattgttgaaagggaaacgcttgaagt-cagtcgcgtc-gtccaggactcggccttgcacccac--gct-tggtttacttcctgc-t-cgacgggccagcatcagttttggctg-ccggacaatggccagagaaatgtggcacc--c---------------------------------------------tc----gggtgtgttatagtctctggt-cggatacggtggctgggactgaggaccgcggcgc------------------------------------------tcgcgcttaggatgctggcgtaatggctttaaacgacccgtcttgaaacacggaccaaggagtctaacatgcccgcgagtgttcgggtgaaaaa--cccgtgcgcgcaatgaaagtg-aaagttggga-cctc-gtcg--agagggcaccgacgcccggaccagaccttct-gtgacggatctgcggtagagcgtgtatgttgggacccgaaagatggtgaactatgcctgaatagggtgaa
>Punctularia_bambusicola
tcgag-tt-------ctgaa-----------ag--------------------------------------------------gggttgt------------------------agctgg-c----------------------------------------------------------------ctt---cc------------------------------------------------------------------------------ga-ggc--------a---tgtgcacgctc------------------tg-c-tc-a-----tc--------------cactc-t-ctct-aca-c-ctgtgcac-c-------------------ttttgtg------gg-cgggagg------------------g-------------------cgcaagcccttt--------------------------------------------------------------------------------------------------------------------------------------------tgcccg-----------------------cg-----------tctc----------a----cacaca------tacacctggt---aac-agaatgtac-----------a--caccgcg----tct-----cgtac-gcatt------------att-aa-atataactttcaacaacggatctcttggctctcgcatcgatgaagaacgcagcgaaatgcgataagtaatgtgaattgcaga-attcagtgaatcatcgaatctttgaacgcaccttgcgctccttgg-tat-tccgaggagcatgcctgtttgagtgtcgtga-a-catctcaacccagc-ggcgtttg---cgc-gt------------------cg-tctgtggatt-gga-c-ttggag--g-----a-t----ttgccggac----------------------tcatca-cgtcg-gctcctc-t-taaatgcattagcttgg-gc----tta--------gctcagt---------ggaagcga-tcggtgtgata-at----tatctgcgcc----gtttcat-------------------------------------------------------------------t-c-gcgaccc----------------------------------------t-gg------------------------------------------------------------------------------------------------------------atcccgc-ttct-aat-g-gtcccttc-------------gttgggac-aa------------------acctcacat--a------tgac-----atctcccctagtaactgcgagtgaagcgggaaaagctcaaatttaaaatctggcggtc-ttt---g-gccgtccgagttgtaatctagagaagtg-ttttctgcgtcggaccgtgtacaagttt-cttggaacagaacatcatagagggtgagaatcccg-tctttgacacggact---cccggtgc-tt-tgtgatgcactctcgaagagtcgcgttgtttgggaatgcagcgcaaaat-gggtggtgaattccatctaaagctaaatattggcgagagaccgatagcgaacaagtaccgtgagggaaagatgaaaagcactttggaaagagagttaaacagtacgtgaaattgttgaaagggaaacgcttgaagt-cagtcgcgtc-ttgcggaactcagccttgc--ttct--gct-cggtgtattttctgc-t-tgacgggccagcatcgattttgaccg-tcggaaaaagggtggaggaatgtggcatc--c---------------------------------------------tc----ggatgtgttatagcctctgct-cgcatacgacggttgggatcgaggaccgcagcacgcc--ttt--tggcc-ggg------g-ttcgccc--acg-t-acgtgcttaggatgctggcgtaatggctttaaacgacccgtcttgaaacacggaccaaggagtctaacatgcctgcgagtgtttgggtggaaaa--cccatgcgcgtaatgaaagtg-aaagttgaga-cctctgtcgt-ggagggcatcgacgcccggtcttgagcttcg-gcgacggatccgcggttgagcatgtatgttgggacccgaaagatggtgaactatgcctgaatagggtgaa
>Radulomyces_confluens
ttgaagttgc-------------------tgag--------------------------------------------------gggttgc------------------------tgctgg-c----------------------------------------------------------------tct---------------------------------------------------------------------------------ctgg-agc--------a--ttgtgcacgccc------------------tt-c-tc-a-------------------ctttacc-t-tcat-cca-c-ctgtgcac-a-------------------cactgta------ga-tctcggat-a---------cctctcggctggattt----------atctggcc----------ggctaggattgc--------------------------------tgctcttcact--------------------------------gggcttcaatccga-------------------------tttccgg-gttcta-----------------------tg-----------tcct------------tctcacatactct---aagtaatat---cat-agaatgtatcatgg------------------------------gtc-gtatg--acctttacaatta-ta-atacaactttcaacaacggatctcttggctctcgcatcgatgaagaacgcagcgaaatgcgataagtaatgtgaattgcaga-tttcagtgaatcatcgaatctttgaacgcaccttgcgctccttgg-tat-tccgaggagcatgcctgtttgagtgtcatta-a-attctcaatcttct-ttggattt---ttt---------------------ca-ttggagactt-gga-t-gtgagg--g-------t----ttgccggtt-gttc------------------------aatcg-gctccct-t-taaatgtgttagcgttg-cc----tcagc--------cgatcg--------aacgcccc-tcggtatgata-at----tatctatgcc----gtgtcgg-----------------------------------------------------------------------------------------------ggatcgcac--------------g-ag------------------------------------------------------------------------------------------------------------agtatgc-ttct-aac-a-gtccctct---------------tggggg----------------------------------------------------cccctagtaactgcgagtgaagcgggaaaagctcaaatttaaaatctggcggtc-tac---g-gccgtccgagttgtaatttagagaagcg-tcatccgtgctggaccgtgtacaagtct-cctggaacggagcgtcatagagggtgagaatcccg-tatatgacacggact---accagtgc-at-tgtgatgcgctctcaaagagtcgagttgtttgggaatgcagctcaaaat-gggtggtaaattccatctaaagctaaatataggcgagagaccgatagcgaacaagtaccgtgagggaaagatgaaaagaactttggaaagagagttaaacagtacgtgaaattgttgaaagggaaacgcttgaagt-cagtcgcatt-gttcggggatcaaccttgctctttt--gca-tggggtacttcccgt-t-cgatgggtcagcatcagttttgaccg-ctggaaaaagttcacaggaatgtggcatc--c---------------------------------------------tc----ggatgtgttatagcctgtgtt-cgtatacggcggttgggactgaggaattcagcacgcc--gca-aggccg-ggt------gttcgcacc--acg-t-acgtgcttaggatgctggcataatggctttaatcgacccgtcttgaaacacggaccaaggagtctaacatgcctgcgagtgtttgggtggaaaa--cccgagcgcgtaatgaaagtgaaaagttgaga-tccctgtcgc-ggggagcatcgacgcccggatcagatgttta-ctgacgattccgcggtagagcatgtatgttgggacccgaaagatggtgaactatgcctgaatagggtgaa
>Radulomyces_paumanokensis
ttgaagttgc-------------------tgag--------------------------------------------------gggttgc------------------------tgctgg-c----------------------------------------------------------------tct---------------------------------------------------------------------------------cagg-agt--------a--ctgtgcacgccc------------------tt-c-tc-a-------------------ctttacc-t-tcat-cca-c-ctgtgcac-a-------------------cactgta------ga-tctcggataa---------attctcggtcggattttt----tctaatctggcc----------ggctgtgattgc--------------------------------tgctcttttgc------------------------------gagggcttcagtccaa-------------------------tttccgg-gttcta-----------------------cg-----------tctc------------tctcacatactct---aagtaatgt---cat-agaatgtatcgtgg------------------------------gtc-gtatg--acctctaaaatta-ta-atacaactttcaacaacggatctcttggctctcgcatcgatgaagaacgcagcgaaatgcgataagtaatgtgaattgcaga-tttcagtgaatcatcgaatctttgaacgcaccttgcgctccttgg-tat-tccgaggagcatgcctgtttgagtgtcatta-a-attctcaatctctt-ccggattt---tt------------------------------------------------------------------------------------------------------------------------------------------------------------------------------------------------------------------------------------------------------------------------------------------------------------------------------------------------------------------------------------------------------------------------------------------------------------------------------------------------------------------------------------------------------------------cccctagtaactgcgagtgaagcgggaaaagctcaaatttaaaatctggcggtc-tcc---g-gccgtccgagttgtaatttagagaagcg-tcatccgtgctggaccgtgtacaagtct-cctggaacggagcgtcatagagggtgagaatcccg-tatatgacacggact---accagtgc-at-tgtgatgcgctctcaaagagtcgagttgtttgggaatgcagctcaaaat-gggtggtaaattccatctaaagctaaatataggcgagagaccgatagcgaacaagtaccgtgagggaaagatgaaaagaactttggaaagagagttaaacagtacgtgaaattgttgaaagggaaacgcttgaagt-cagtcgcatt-gttcggggatcaaccttgctctttt--gca-tggggtacttcccgt-t-cgatgggtcagcatcagttttgaccg-ctggaaaaagttcatgggaatgtggcatc--c---------------------------------------------tc----ggatgtgttatagcctgtgtt-catatacggcggttgggactgaggaattcagcacgcc--gca-aggccg-ggt------gttcgcacc--acg-t-acgtgcttaggatgctggcataatggctttaatcgacccgtcttgaaacacggaccaaggagtctaacatgcctgcgagtgtttgggtgtaaaa--cccgagcgcgtaatgaaagtgaaaagttgaga-tccctgtcgt-ggggagcatcgacgcccggaccagatgttta-ctgacggctccgcggtagagcatgtatgttgggacccgaaagatggtgaactatgcctgaatagggtgaa
>Resinicium_friabile
atgaa--------ttttgca---------------------------------------------------------------tgattag---a----------------gttgagctgg-ttaa-------------------------------------------------------------tctaa-tt---------------------------------------------------------------------------------aac--------a---agtgctcattctaa--------------------tctaca-aatcca-----------ctcatt-a-ctta-aca-c-ctgtgaac-t---------------------------------------------------------------------------------------------------------------------------------------------------------------------------------------------------------------------------------------------------------------------ta----------tctat---------------tataaacatt---ataacatgt--catt-ggaacgtttgat----------------------tata----------ata--------------agt-ta-atacaactttcaacaacggatctcttggctctcgcatcgatgaagaacgcagcgaaatgcgataagtaatgtgaattgcaga-attcagtgaatcatcgaatctttgaacgcaccttgcgctccctgg-tat-tccggggagcatgcctgtttgagtgtcgtga-a-gtcatcagggtcat-gatcttta---att-a----------------------atcatggctt-gga-t-ttggag--g-----t-t----atgttggct-ttc-------------------------agtcg-actcctc-t-taaatgtattagctcag-tg----ttta---------atgctt-----ag-agcggttc-acggtgtgataaat----tatctacact----tcaacta--------------------------------------------------------------------------------------------------atctaa--------------g-tt------------------------------------------------------------------------------------------------------------agctggc-ttct-aat-a-gatcctttgt--------------------ga---------------------tcactt---------tgtgt----atttcccctagtaactgcgagtgaagagggaaaagctcaaatttaaaatctggcagct-tt----g-gttgtccgagttgtaatctggagaagtg-ttttcagtgcaggaccgtgtacaagtct-cttggaatggagcatcatagagggtgagaatcccg-tctttgacatggact---acctgtgc-tt-tgtgatacactctcaaagagtcgagttgtttgggaatgcagctcaaaat-gggtggtaaattccatctaaagctaaatattggcgagagaccgatagcgaacaagtaccgtgagggaaagatgaaaagcactttggaaagagagttaaacagtacgtgaaattgttgaaagggaaacgcttgaagt-cagtcgcgtt-tgttagaactcagcttggc--tttt--gct-tagtgtactttctaa-t-gaacgggccaacatcgatttcagtca-gtggataagggtaaggggaatgtggcacc--c---------------------------------------------tc----gggtgtgttatagcctcttat-cgtatacatttactgggatcgaggtctgcagcac------------------------------------------ttgtgcttaggatgttggcataatggctttaatcgacccgtcttgaaacacggaccaaggagtctaacatgcccgcgagtgttagggtggtaaa--cccttgcgcgtaatgaaagtg-aaagttggga-cctctgtcat-ggggggcaccgacgcccggtcctgaacttct-gtgacggtactgcggtagagcgtgtatgttgggacccgaaagatggtgaactatgcctgaatagggtgaa
>Rhodofomes_incarnatus
atgaa---------ttttga-----------ag--------------------------------------------------gggttgt------------------------agctgg-c----------------------------------------------------------------ctt---ttcgttt-----------------------------------------------------------------------gaga-ggc--------attttgtgcacaccc------------------tg-a-tc-a-----ttct------------ccaat---tcat-aca-c-ctgtgcac-a-------------------tactgta------gg-tcggttt------------------------------gc--------gaggcg----------------------------------------------g-------agccttc----------------------------------attggcgtagctt---------------------------tgtgggcc-ttccta-----------------------tgt----------tttt----------a-t--cacaaact-------actagtt---taa-agaatgtct---------------attgcg----tgt-------aac-gca--------------ttt-at-atacaactttcagcaacggatctcttggctctcgcatcgatgaagaacgcagcgaaatgcgataagtaatgtgaattgcaga-attcagtgaatcatcgaatctttgaacgcaccttgcgctccttgg-tat-tccgaggagcatgcctgtttgagtgtcatgg-a-attctcaactctgt-tcgctttt---gtg------------------------aatagggctt-gga-t-ttggag--g-----t-----attgccggact---------------------taattg-tttcg-gctcctc-t-tgaatgcattagctcga-gc----ct-----------ttgtg------g--atcagct--tcggtgtgata-at----tgtctacgcc----gttctgt---------------------------------------------------------------------g-aagca--------------------tatactat--------------g-gg------------------------------------------------------------------------------------------------------------tttcggc-ttcc-aat-c-gtccttcg---------------cgggac-aa-------------------tgaacttt-------tatga------ctttcccctagtaactgcgagtgaagcgggaaaagctcaaatttaaaatctggcggtc-ttt---g-gccgtccgagttgtagtctggagaagtg-ctttccgcgctggaccgtgtacaagtct-cttggaacagagcgtcatagagggtgagaatcccg-tctttgacacggact---accagtgc-tt-tgtgatgcgctctcaaagagtcgagttgtttgggaatgcagctcaaaat-gggtggtaaattccatctaaagctaaatattggcgagagaccgatagcgaacaagtaccgtgagggaaagatgaaaagcactttggaaagagagttaaacagtacgtgaaattgctgaaagggaaacgcttgaagt-cagtcgcgtt-gatcaggactcagccttgc--tttt--gct-tggtgcattttctgg-t-tgacgggccagcatcgattttgattg-ccggaaaaaggctggaggaatgtggcacc--t---------------------------------------------tc----gggtgtgttatagccttcagt-cacatacggcggttgggatcgaggaccgcagcacgcc--ttt-atggcc-ggg------g-ttcgccc--acg-t-tcgtgcttaggatgctggcgtaatggctttaaacgacccgtcttgaaacacggaccaaggagtctaacatgcctgcgagtgtttgggtggtaaa--cccgagcgcgtaatgaaagtg-aaagttgaga-tccttgtcat-ggggagcatcgacgcccggacctgaacttcg-gtgatggctctgcggtagagcatgtatgttgggacccgaaagatggtgaactatgcctgaatagggtgaa
>Rigidoporus_cuneatus
----------------------------------------------------------------------------------------------------------------------------------------------------------------------------------------------------------------------------------------------------------------------------gggggg-ggc--------a---tgtgcacgcct------------------cg-catc-----------------------cactt-c-aacc-aca-a-ccgtgcac---------------------ttcagag--------------------------------------------------------------------------------------------------------------------------------------------------------------------------------------------------------------tgaccg-----------------------cgaggtcgc---tcttt---------ca----cacaaaccaca-cttacaaagtaatgtc-ggaacgtaaacat-------------------------------gat---------------gaaaat-aa-atacaactttcaacaacggatctcttggctctcgcatcgatgaagaacgcagcgaaatgcgataagtaatgtgaattgcaga-attcagtgaatcatcgaatctttgaacgcaccttgcgctccttgg-tat-tccgaggagcatgcctgtttgagtgtcgtgt-a-atcatcaatcccgc-atgatttg---ttt---------------------ct-tgcgaggatt-gga-c-ttggga--g-------c----ttgctgtgc-ctct-----------------ctagag-gttcg-gctctcc-t-tgaatgcattagctcgg-tc----acgt-------agttgccc--------gacggttc-acggtgtgata-gtc---taacttcatc----gccgttc-----------------------------------------------------------------------tgaccgttc---------------ggtgcctgt--------------gctt------------------------------------------------------------------------------------------------------------tgccggc-ttct-aac-c-ccccatcg----------------------------------------------------------t----------ctttcccctagtaactgcgagtgaagcgggatgagctcaaatttaaaatctgacggtt-tc------gccgtccgagttgtaatctggagaagcg-ttttccgcgtcggaccgtgtacaagtcc-cttggaacggggcgtcatagagggtgagaatcccg-tccatgacacgggct---acctatgc-tt-tgtgatacgctctcgaagagtcgagttgtttgggaatgcagctcaaaat-gggtggtaaattccatctaaagctaaatattggcgagagaccgatagcgaacaagtaccgtgagggaaagatgaaaagcactttggaaagagagttaaacagtacgtgaaattgttgaaagggaaacgcttggagt-cagtcgcgtc-tgtcgagactcagcctcgc--ctttgggct-tggtgtacttctcgg-t-cgacgggccaacatcgattttgggtg-gcggataaaggtctggggaaggtggcacc--t---------------------------------------------tc----gggtgtgttatagcccctctc-cgcatacgtcgttcgggatcgaggaccgcagcgcgcc--ctt-gtggcc-ggg------gctttgccc--acg-taccgcgcttaggatgttggcgtaatggctttaagcgacccgtcttgaaacacggaccaaggagtctaacatgcccgcgagtgttagggtgtaaaa--cccttgcgcgtaatgaaagtg-aaagttggga-cctctgtcgt-ggagggcaccgacgcccggcactgaactatt-gtgacgttgctgcggtagagcgtgcatgttgggacccgaaagatggtgaactatgcctgaatagggcgaa
>Rigidoporus_ginkgonis
acgaa-ttgcg------------------ttcg--------------------------------------------------gggttgt------------------------tgctgg-ctc------------------------------------------------------------acctt---tt--------------------------------------------------------------------------gggggg-agt--------a---tgtgcacgcct------------------cg-catc-----------------------cattt-c-aacc-tca-c-tcgtgcac---------------------ttcagag--------------------------------------------------------------------------------------------------------------------------------------------------------------------------------------------------------------gacctt-----------------------ttggttctc---ttttt---------ca----cacaaacctct----gtatagtcattgt-agaacgtcttg---------------------------------tat---------------taaact-aa-atacaactttcaacaacggatctcttggctctcgcatcgatgaagaacgcagcgaaatgcgataagtaatgtgaattgcaga-attcagtgaatcatcgaatctttgaacgcaccttgcgctccttgg-tat-tccgaggagcatgcctgtttgagtgtcgtgt-a-attctcaatcccgt-ttggtttt---gaa-tcg--------------------aacgtggatt-gga-c-ttggga--g-------c----ttgctgtgc-ctgt-----------------ttcttg-gttcg-gctctcc-t-tgaatgcattagctcgg-tc----acgt-------agttgccc--------gacggttc-acggtgtgata-gt----cattcat-----c-gccgttc-----------------------------------------------------------------------tgaccgtttc--------------ggtgcctgt--------------g-tc------------------------------------------------------------------------------------------------------------tgccggc-ttct-aat-ccgtgtgttgtcc--------tttgttggat-aa------------------atgcactct-------t-tgac-----aattcccctagtaactgcgagtgaagcgggaaaagctcaaatttaaaatctggcgggt-tc------cccgtccgagttgtaatctggagaagcg-ttttccgtatcggaccgtgtacaagtcc-tttggaatggggcgtcatagagggtgagaatcccg-tccatgacatggact---accgatgc-tc-tgtgatacgctctcgaagagtcgagttgtttgggaatgcagctcaaaat-gggtggtaaattccatctaaagctaaatattggcgagagaccgatagcgaacaagtaccgtgagggaaagatgaaaagcactttggaaagagagttaaacagtacgtgaaattgttgaaagggaaacgcttgaagt-cagtcgcgtc-cgtcgagactcagccttgc--cttt-ggcc-tggtgtacttctcgg-t-ggacgggtcaacatcgattttgaatg-gcggacaaaggtctggggaatgtggcacc--t---------------------------------------------cc----gggtgtgttatagcctctctc-cgtatacgctgtttgggatcgaggaccgcagcacgcc--ctt-gtggcc-ggg------gttttaccc--acg-taccgtgcttaggatgttggcataatggctttaagcgacccgtcttgaaacacggaccaaggagtctaacatgcctgcgagtgttagggtgcaaaa--cccttgcgcgtaatgaaagtg-aaagttggga-cctctgtcga-ggagggcaccgacgcccggccctgaactctt-gtgacggtgctgcggtagagcatgtatgttgggacccgaaagatggtgaactatgcctgaatagggcgaa
>Rigidoporus_obducens
acgag-tcgt-------------------tacg--------------------------------------------------gggttgt-----------------------ttgctgg-----------------------------------------------------------------gttccg-tc---------------------------------------------------------------------------acggg-agc--------a---tgtgcacgcct------------------cg-catc-----------------------cactt-c-aacc-tca-c-ccgtgcac---------------------ttcagag--------------------------------------------------------------------------------------------------------------------------------------------------------------------------------------------------------------gacctc-----------------------ttcggtc-t---tcttt---------ca----cacaaaccac-----acaatgtcatagt-agaacgttttt---------------------------------gtt---------------attaaa-ca-atacaactttcaacaacggatctcttggctctcgcatcgatgaagaacgcagcgaaatgcgataagtaatgtgaattgcaga-attcagtgaatcatcgaatctttgaacgcaccttgcgctccttgg-tat-tccgaggagcatgcctgtttgagtgtcgtgt-a-attctcaatcccga-tcggtttt---ggc-cga--------------------cttcgagatt-gga-t-ttggga--g-------t----ctgctgtgc-cttg-----------------cattag-gttcg-gctctcc-t-tgaatgcattagctcgg-tc----acgt-------agttgccc--------gacggttc-acggtgtgata-gtt---tatcttcatc----gccgttc-----------------------------------------------------------------------tgaccgctcg---------------gtgcctgt--------------g-tt------------------------------------------------------------------------------------------------------------cgccggc-ttct-aataccgtgtc----------------tcggacac-ga----------------------cttct-------t-taac-----gcttcccctagtaactgcgagtgaagcgggaaaagctcaaatttaaaatctggcggtt-gc------accgtccgagttgtaatctggagaagcg-ttttccgtgttggaccgtgtacaagtcc-cttggaacggggcgtcatagagggtgagaatcccg-tccatgacacggact---accaatgc-tt-tgtgatacgctctcgaagagtcgagttgtttgggaatgcagctcaaaat-gggtggtaaattccatctaaagctaaatattggcgagagaccgatagcgaacaagtaccgtgagggaaagatgaaaagcactttggaaagagagttaaacagtacgtgaaattgttgaaagggaaacgcttggagt-cagtcgcgtc-cgtcgagactcagccttgc--cttcgggct-tggtgtatttctcgg-tgtgacgggccaacatcgattttgaacg-gcggataaaggtctggggaaggtggcacc--t---------------------------------------------tc----gggtgtgttatagcccctctc-cgtatacgtcgtctgggatcgaggaccgcagcacgcc--ctt-gtggcc-ggg------gctttgccc--acg-taacgtgcttaggatgttggcgtaatggctttaagcgacccgtcttgaaacacggaccaaggagtctaacatgcccgcgagtgttagggtgtaaaa--cccttgcgcgtaatgaaagtg-aaagttggga-cctctgtcga-ggagggcaccgacgcccggccctgaactctt-gtgacggtgctgcggtagagcgtgtatgttgggacccgaaagatggtgaactatgcctgaatagggcgaa
>Schizophyllum_commune
acgaa-------------------------------------------------------------------------------------------------------------------------------------------------------------------------------------------tc--------------------------------------------------------------------------------------------a-aacaagttcatct------------------------------------------------------tgttctgatc---ctgtgcac-c-------------------tcatgta------gt-cccaaag-----------------------------------ccttcacgggcggcgg----------------------------------------t--------------------------------------------------------------------------------------------------tgacta-----------------------cg-----------tcta------------c--ctcacacctt---aaagtatgt---taa-cgaatgtaatcat-------ggtcttgacag-------------------------accctaaaaagt-ta-atacaactttcgacaacggatctcttggctctcgcatcgatgaagaacgcagcgaaatgcgataagtaatgtgaattgcaga-attcagtgaatcatcgaatctttgaacgcaccttgcgccctttgg-tat-tccgaggggcatgcctgtttgagtgtcattaaataccatcaaccctct-tttgactt---cgg-tctcg------------------agagtggctt-gga-a-gtggag--g-------t----ctgctggag-cc-------------------taacgg-agcca-gctcctc-t-taaatgtattagcggat-tt----ccc----------ttgcgg-----ga-tcgcgtct-ccgatgtgata-att-----tctacgtc----gttgaccatc----------------------------------------------------------------tcg-gggctgaccta----------gtcagtttcaat--------------a-gg------------------------------------------------------------------------------------------------------------agtctgc-ttct-aac-c-gtctcttg-------------actgagactag---------------------cgacttgtg--cgc-taacttttgacttcccctagtaactgcgagtgaagcgggaaaagctcaaatttaaaatctggcggtc-tcc---g-gccgtccgagttgtaatttagagaagcg-ttatccgtgctggaccgtgtataagtct-cctggaatggagcgtcatagagggtgagaatcccg-tctttgacacggact---accagtgc-at-tgtgatgcgctctcgacgagtcgagttgtttgggaatgcagctcaaaat-gggtggtaaatgccatctaaagctaaatattggcgagagaccgatagcgaacaagtaccgtgagggaaagatgaaaagaactttggaaagagagttaaacagtacgtgaaattgtcgaaagggaaacggttgcagt-cagtcgcgtc-cgccggggatcaaccttgc--tttt--gct-tggcgtatttcccgg-t-ggatgggtcagcatcagttttgaccg-cagttgaaaggctggaggaatgtggcacc--t---------------------------------------------tc----gggtgtgttatagcctcctgt-catatgctgcggttgggactgaggaactcagcacgcc--gca-aggccg-gga--------ttcgtcc--acg-t-tcgtgcttaggatgctggcataatgtctgtaaccgacccgtcttgaaacacggaccaaggagtctaacatgcacgcgagtgtttgggtggcaaa--cccgagcgcgtaatgaaagtg-aaagttgaga-cctctgtcgt-ggagggcatcgacgcccggaccagaactttt-gggacggatccgcggtagagcgtgtatgttgggacccgaaagatggtgaactatgcctgaatagggcgaa
>Scytinostroma_renisporum
accaa------------------------------------------------------------------------------agtctgc---------------------ttttccttgactct-----------------------------------------------------------acctt---tcatatc------------------------------------------ccccct--------------------tt------gat--------a---tgtgcactttgacgcaagtggctgccgagtgcc-ccta----tttcaaagatagggg--------cactag-aca-c-ttgtgctc-t-------------------ttttcta--------------------------------------------------------------------------------------------------------------------------------------------------------------------------------------------------------------ctacta-----------------------ta----tcc---acctt----------g-t--tgtatg-----g-----------tctat-tgaatgtgaatgaa----at----------------------gaaac-ata----tagttatataata-ta-taataactttcagcaatggatctcttggctctcgcatcgatgaagaacacagcgaaatgcgataagtaatgtgaattgcaga-attcagtgaatcatcgaatctttgaacgcaccttgcacctctcag-tat-tctgaaaggtacacctgtttgagtgtcatta-a-tacctccactctta-gagtcttt---tat-tttgggg------------ttc-ttaagagatg-ggaac-ttggga--ga----ttt----ttgtagact-ttc------------------ttttac-agtct-actctcc-t-tgaatgcattagtgaga-aa----gt-----------tagtt------aaaaagagggg-ttgatgtgata-at----agtattcgat----ctctcaactctccctttttgc------------------------------------------------tactttgaaaggcctttt--------------------------------------gcgg------------------------------------------gcttggct----------------------------------------------------------ttcttgctttctgaac-t-gcctttgaaa-----------gaaggcatcaa------------------attataatt-----aat-taatt-aagacttcccctagtaactgcgagtgaagcgggaagagctcaaatttaaaatctggcagtg-taa---cagctgtccgagttgtaatttcaagaagtg-ttttctgtgccagaccgtgtacaagtct-cctggaatggggcgtcatagagggtgagaatcccg-tctttgacacggacttcatatggtgc-tc-tgtgatacactctcaaagagtcgagttgtttgggaatgcagctcaaaat-gggtggtgaactccatctaaagctaaatattggcgagagaccgatagcgaacaagtaccgtgagggaaagatgaaaagcactttggaaagagagtgaaacagtacgtgaaattgctgaaagggaaacgcttgaagt-cagtcgcatt-tgcttgaattcagctactc--tttcgaggg-tggtgtactttcacagt-gaatgggccagcatcacttttggctg-ctggaaaagggcaggagaaatgtggcactctt---------------------------------------------ttt-aagggtgtgttatagtcttctgt-catatacagcggctaggagtgaggaatgcct-------tttt---------------------------------------tgtaggatgctggcataatggctttaaacgacccgtcttgaaacacggaccaaggagtctaacatgcatgcgagtgtttgggtggttaaaactcatgcgcgcaatgaaagtgaaaagttggga-aggctgtcat-ggcctgcaccaatgcctggacttgagattta-tcgacggttctacggtcgagcatgtatgttaggacccgaaagatggtgaactatgcctgaatagggtgaa
>Sirobasidium_magnum
gtgat-----------------------------------------------------------------------------tcggtcgaaaga---------------------------c----------------------------------------------------------------cttt--tc--------------------------------------------------------------------------------------------a----------------------------------------a----------------------------------acc-t-ctgtgaac-t----------------------------------------------------------------------------------gtggcctccg--------------------------------------------------------------------------------------------------------------------------------------------ggccta------------------------------------tttt---------------tataaa---------acaatgt--gtaa-tgaacgtta-------------------------tat-------tac-ttt--------------aac-aa-acaaaactttcaacaacggatctcttggctctcgcatcgatgaagaacgcagcgaaatgcgataagtaatgtgaattgcaga-attcagtgaatcatcgaatctttgaacgcaccttgcgccttttgg-tat-tccgaaaggcatgcctgtttgagtgtcatga-a-actttcaacctctt-ggttttct---aat------------------------cgagtggatt-gga-c-ttgggc--g-------t----ctgccagca-------------------------------atg-gctcgcc-t-caaaagtgttagtggag-tt----caata----------------------accatctagcagacgtaata-ag----tttcgtctgtga--aaggctg-------------------------------------------------------------------t------------------------------------------------------------------------------------------------------------------------------------------------------------------tgcccgc-ttat-aac---------------------------------aa------------------cccatattt-------t-------gtgctct--------------------------------------------------------------------------------------------------------------------------------------------------------------------------------------------------------------------------------------------------------------------------------------------------------------------------------------------------------------------------------------------------------------------------------------------------------------------------------------------------------------------------------------------------------------------------------------------------------------------------------------------------------------------------------------------------------------------------------------------------------------------------------------------------------------------------------------------------------------------------------------------------------------------
>Skeletocutis_friata
tcgag---------ttttga-----------ag--------------------------------------------------gagttgt------------------------agctgg-c----------------------------------------------------------------ctc---tc------------------------------------------------------------------------------gg-ggc--------a---tgtgcacgctc------------------cg-c-tc-a-----ttt-------------ccaac---tcta-aca-c-ctgtgaac-t-------------------agctgta------gg-tcggtta----------------------------------------ggagtg------------------------------------------------------ggcctttgc-----------------------------------------------------------------gggtcccttcgcgcc-ttccta-----------------------tg-----------tctt------------t--aacaaactc------ttgtcgt---atc-agaatgtat-----------t---cgcgctt---tat------aaac-gca----------------t-ca-atataactttcagcaacggatctcttggctctcgcatcgatgaagaacgcagcgaaatgcgataagtaatgtgaattgcaga-attcagtgaatcatcgaatctttgaacgcatcttgcgccctttgg-tat-tccgaagggcatgcccgtttgagtgtcattg-t-attctcaaatctct-tcgctttt---gtg-aa-----------------------gttgattt-gga-t-ttggag--g-----t-c----ctgcgggtg-ac-------------------tttggt-cgtcc-gctcctc-t-tgaatgcattagctgga-ac----ctt----------ttgct------a--gaccagcc-tcggtgtgata-at----tatctgcgcc----gtggttg-------------------------------------------------------------------t-a-aggcg--------------------actttgtt--------------g-ag------------------------------------------------------------------------------------------------------------gatccgc-ttcc-aat-c-gtctt--c-----------------ggac-------------------------ttatt-------c-tgac-----atctcccctagtaactgcgagtgaagcgggaaaagctcaaatttaaaatctggcggtt-tt----g-gccgtccgagttgtagtctggagaagtg-ctttccgcgccggaccgtgtacaagtct-cctggaacggagcgtcatagagggtgagaatcccg-tctttgacacggact---accggtgc-tt-tgtgatgcgctctcaaagagtcgagttgtttgggaatgcagctcaaaat-gggtggtgaattccatctaaagctaaatattggcgagagaccgatagcgaacaagtaccgtgagggaaagatgaaaagcactttggaaagagagttaaacagtacgtgaaattgctgaaagggaaacgattgaagt-cagtcgcgtc-gtccggaactcagccttgc--ctcg--gct-tggtgcactttccgg-t-tgacgggccagcatcgattttgaccg-gcggataaaggttcgaggaatgtggcacc--c---------------------------------------------tc----gggtgtgttatagcctcggat-tgtatacgtcggttgggatcgaggaactcagc--------------------------------------------ttcggcttaggatgctggcgtaatggctttaaacgacccgtcttgaaacacggaccaaggagtctaacatgcccgcgagtgtttgggtggtaaa--cccaggcgcgtaatgaaagtg-aaagtcgaga-cctctgtcgt-ggagggcatcgacgcccggacctgaccttct-gtgacggctccgcggtagagcgtgtatgttgggacccgaaagatggtgaactatgcctgaatagggtgaa
>Skeletocutis_lepida
tcgag-tc------tttgaa-----------ag--------------------------------------------------aagttgt------------------------agctgg-c----------------------------------------------------------------ctt---tc------------------------------------------------------------------------------gg-ggc--------a---tgtgcacgctt------------------cg-c-tc-aaa---tcca-----------actcat-t-cata-aca-c-ctgtgcac-a-------------------tattgta------gg-atggttg-------------------------------------atacaggcgaagaa---------------------------------------------cttcggttcctct-----------------------------------------------------------------cgagttgttgacgcc-ttccta-----------------------tg-----------tttc----------att--tacacactca-----ttgtcgt--atca-tgaatgttt---------------tttgcgcttaaat-------aac-gca---------------tt-at-atataacttttagcaacggatctcttggctctcgcatcgatgaagaacgcagcgaaatgcgataagtaatgtgaattgcaga-attcagtgaatcatcgaatctttgaacgcaacttgcgccctttgg-tat-tccgaagggcatgcccgtttgagtgtcatgg-t-attctcaaagccct-cttcattt---ttt-gatg---------------atg-ttggtgcttt-gga-t-ttggag--g-----tctct--ttgcaggtt--------------------tagtaata-agtct-gctcctc-t-tgaatgtattagctgga-aa----tct----------ttgctca----g--gtctagct-tcagtgtgata-at----tgtatacgcg----gtagctg-------------------------------------------------------------------t-ctaagca---------------------catgtat--------------g-gg------------------------------------------------------------------------------------------------------------attccgc-ttct-agt-t-gtctttacg--------------acagat------------------cgtaatgatctt-------t-tgac-----atctcccctagtaactgcgagtgaagcgggaaaagctcaaatttaaaatctggcggtt-tt----g-gccgtccgagttgtagtctggagaagtg-ctttctgtgctggaccgtgtacaagtct-cttggaacagagcgtcatagagggtgagaatcccg-tctttgacacggact---accagtgc-tt-tgtgatgcgctctcaaagagtcgagttgtttgggaatgcagctcaaaat-gggtggtgaattccatctaaagctaaatattggcgagagaccgatagcgaacaagtaccgtgagggaaagatgaaaagcactttggaaagagagttaaacagtacgtgaaattgctaaaagggaaacgcttgaagt-cagtcgcgtt-gtccgaaactcagccttgc--cttg--gct-tggtgtatttttcgg-t-taacgggtcagcatcgattttgaccg-atggataaaggtcaggggaatgtggcacc--t---------------------------------------------tc----gggtgtgttatagcctctgat-tgtatacatcggttgggatcgaggaactcagc--------------------------------------------ttcggcttaggatgctggcataatggctttaaacgacccgtcttgaaacacggaccaaggagtctaacatgcccgcgagtgtttgggtggtaaa--ctcaggcgcgtaatgaaagtg-aatgttgaga-cctctgtcgt-ggagggcatcaacgcccggacctgacgttct-ctgacggctccgcggtagagcgtgtatgttgggacccgaaagatggtgaactatgcctgaatagggtgaa
>Skeletocutis_mopanshanensis
tcgag-tt-------ttgaa-----------ag--------------------------------------------------aggttgt------------------------agctgg-c----------------------------------------------------------------ctt---tc------------------------------------------------------------------------------gg-ggt--------g---cgtgcacgcct------------------cg-c-tc-a-----tttc------------caact-c-ttcg-aca-c-ctgtgaac-t-------------------agctgta------gg-tcggttt---------------------------------------gaaagtg------------------------------------------------------ggttcgtgt-----------------------------------------------------------------gagcccatcgatgcc-ttccta-----------------------tg-----------tctt------------t--aacaaaccc------ttgttgt---att-ggaatgtct-----------t---cgcgcttt--tag------aaac-gca---------------tc-aa-atataactttcagcaacggatctcttggctctcgcatcgatgaagaacgcagcgaaatgcgataagtaatgtgaattgcaga-attcagtgaatcatcgaatctttgaacgcaccttgcgccccttgg-tat-tccgaggggcatgcccgtttgagtgtcattg-t-attctcaaatcccc-ttgctttt---gcg-ag---------------------gcttggattt-gga-t-ttggag--g-------t----ttgcgggctgac-------------------tttgtt-gtccc-gctcctc-t-tgaatgcattagctgga-ac----ctt----------ttgct------a--gaccggct-tcggtgtgata-at----tatctgcgcc----gtggttg-------------------------------------------------------------------t-gaaggca--------------------actttgtc--------------g-ag------------------------------------------------------------------------------------------------------------gatccgc-ttcc-aat-t-gtcttact-----------------ggac--------------------------tatt-------c-tgac-----atctcccctagtaactgcgagtgaagcgggaaaagctcaaatttgaaatctggcggtt-tt----g-gccgtccgagttgtagtctggagaagtg-ctttccgtgccggaccgtgtacaagtct-cttggaacagagcgtcgtagagggtgagaatcccg-tctttgacacggact---accggtgc-tt-tgtgatgcgctctcaaagagtcgagttgtttgggaatgcagctcaaaat-gggtggtgaattccatctaaagctaaatattggcgagagaccgatagcgaacaagtaccgtgagggaaagatgaaaagcactttggaaagagagttaaacagtacgtgaaattgctgaaagggaaacgcttgaagt-cagtcgcgtc-gtccggaactcagccttgc--ttcg--gct-tggtgcattttccga-t-cgacgggccagcatcgattttgaccg-acggataaaggtttggggaatgtggcacc--t---------------------------------------------cc----gggtgtgttatagcctcagat-tgtatacgtcggttgggatcgaggaactcagc--------------------------------------------ttcggcttaggatgctggcgtaatggctttaaacgacccgtcttgaaacacggaccaaggagtctaacatgcctgcgagtgtttgggtggcaaa--cccaggcgcacaatgaaagtg-aaagtcgaga-cctctgtcgt-ggagggcatcgacgcccggacctgaccttct-gtgacggctccgcggtagagcatgtatgttgggacccgaaagatggtgaactatgcctgaatagggtgaa
>Skvortzovia_dabieshanensis
acgaa--------tctcgaa-----------gg--------------------------------------------------gggctga------------------------agctgg-c----------------------------------------------------------------ctc---tc------------------------------------------------------------------------------gg-ggc--------a---agtgctcgtct--------c------------cgtc----------------------ggatcc-a-tcac-aca-c-ctgtgcac-g-------------------tccgaag------gg-aggggagagg-------------------------------------tcggac-----------gaggagactcg--------------------------------------------------------------------------------------------------------------------------tccctc-----------------------tgatcctct---ttctt---------cagtt-catcgactc------tgaatgt-cactt-agaaagtagaag------------tctgtctc---------agtgac---------------agttat-aa-atacaactttcaacaacggatctcttggctctcgcatcgatgaagaacgcagcgaaatgcgataagtaatgtgaattgcaga-attcagtgaatcatcgaatctttgaacgcaccttgcgctccttgg-tat-tccgaggagcatgcctgtttgagtgtcgcga-a-tctttcaagtctcc-cctcttct---ttg------------------------agtggggctt-ggc-c-ttgggg--g-------ttg--atgtcgtct----------------------cacctg-ggacg-gctcccc-t-ggaatgcattagctcga-gg----tcggc--------ctgtc---------ggcggttc-acggcgtgata-ag----aaaatgtccttcacgttacgtcc-----------------------------------------------------------------tgg-taatgccgtc-------------gtgtgccctgt---------------gg------------------------------------------------------------------------------------------------------------ccttggc-tcct-aaa-t-gtctcttt---------------tgggac------------------------gtcgct-------t-ttga-----atctcccctagtaactgcgagtgaagcgggaagagctcaaatttgaaatctggcggcc-tt------gccgtccgagttgtaatctggagaagcg-tcttctgtgtcggaccgtgtacaagtct-cttggaacagagcgtcgtagagggtgagaatcccg-tctttgacacggact---gccgatgc-tc-cacgaggcgctctcgaagagtcgagttgtttgggaatgcagctcaaagt-gggtggtaaattccatctaaagctaaatattggcgagagaccgatagcgaacaagtaccgtgagggaaagatgaaaagcactttggaaagagagttaaacagtacgtgaaattgttgaaagggaagcgcttgaagt-cagtcgcgtt-gtccggaactcagcctcgc--tctt--gcc-tggcgtactttccgg-t-cgacgggccaacgtcgattttggccg-acggataaaggcaggtggaaggtggcacc--t---------------------------------------------cc----gggtgtgttatagcctcctgt-cgcatgcgtcggctgggatcgaggatcgcagcatgcc--ttt-ttggcc-ggg------g-ttcgccc--acgta-acgtgcttaggatgttggcgtaatggcttcaaacgacccgtcttgaaacacggaccaaggagtctaacatgcccgcgagtgttagggtggaaaa--cccttgcgcgtaatgaaagtg-aaagtcgaga-cctctgtcgt-ggagggcaccgacgcccggccttgaactact-gtgacggtgccgcggtggagcgtgtatgttgggacccgaaagatggtgaactatgcctgaatagggtgaa
>Skvortzovia_pinicola
acgaa---------tttgaa--------------------------------------------------------------ggggacgc----------------------tgagctgg-c----------------------------------------------------------------cct---cc------------------------------------------------------------------------------gg-ggc--------a---tgtgcccgctc------------------cc-cgtc----------------------agatccat-tgca-aca-c-ctgtgcac-t-------------------tcagagg------ga------------------------------------------------ggggtcggtcc-------------------------------------------------------------------------------------------------------------------------------------------tgccta-------------------accgcggggcctt--ccccttcctccactaca-t--cacaaactct-----tgacagt--acct-agaacgttgagtcg----------cctgaga---cat-------ggc-aca--------------acc-ta-atacaactttcaacaacggatctctcggctctcgcatcgatgaagaacgcagcgaaatgcgataagtaatgtgaattgcaga-attcagtgaatcatcgaatctttgaacgcaccttgcgctccttgg-tat-tccgaggagcatgcctgtttgagtgtcttga-a-attctcaacctcgg-gggtgctc---ttg-ttagcg-------------ccc-gccggggctt-gga-t-gtgggg--a-----c-c----ttgccggcc---------------------gtttgca-ggccg-acttccc-t-gaaatgcattagctcga-gg----ttgactc-----------------gg-agcggttc-acggcgtgata-ag----taaatgaaca------------------------------------------------------------------------------t-------------------------------------------------ta-cg--------------------------------------------------------------------------------------------------------------------tcct-ggt---------------------------------aa---------------------------------------------atcccccctagtaactgcgagtgaagcgggaaaagctcaaatttaaaatctggcggct-tt------gccgtccgagttgtaatctggagaagtg-ctttctgtgccggaccgtgtacaagtct-cttggaacagagcgtcatagagggtgagaatcccg-tctttgacacggact---gccggtgc-ta-tgtgatgcgctctcgaagagtcgagttgtttgggaatgcagctcaaaat-gggtggtgaattccatctaaagctaaatattggcgagagaccgatagcgaacaagtaccgtgagggaaagatgaaaagcactttggaaagagagttaaacagtacgtgaaattgttgaaagggaaacgcttgaagt-cagtcgcgtc-gtccggaactcagccttgc--tctt--gct-tggtgtactttccgg-t-tgacgggccaacatcgattttggctg-gcggataaaggcagttggaatgtggcacc--c---------------------------------------------tc----gggtgtgttatagcctcctgt-tgaacacgctggccgggatcgaggaccgcagcgcgcc--ttt--tggcc-ggg------gctttgccc--acg-taacgcgcttaggatgttggcgtaatggctttaaacgacccgtcttgaaacacggaccaaggagtctaacatgcccgcgagtgttagggtggaaaa--cccttccgcgtaatgaaagtg-aaagttggga-cctctgtcat-ggagggcaccgacgcccggccttgaacttct-gtgacggtgctgcggtggagcgtgcatgttgggacccgaaagatggtgaactatgcctgaatagggtgaa
>Skvortzoviella_lenis
atgaa-------atgttgaa----------agg--------------------------------------------------agtctga------------------------tgctgg-c----------------------------------------------------------------gtt---tc---------------------------------------------------------------------------------ggc------gca--ttgtgctcggctctga-------------------tcca---------------------------t-tcac-aca-cactgtgcac------------------------------------------------------------------------------------------------------------------------------------------a----------------------------------------------------------------------------------------------------------------------------tg----------ccttt------------t--taccaa-----------------cgcat-gaaccgtcatacca-----------------------------------------ttctattcgaatg-ta-atacaactttcaacaacggatctcttggctctcgcatcgatgaagaacgcagcgaaatgcgataagtaatgtgaattgcaga-attcagtgaatcatcgaatctttgaacgcaccttgcgctccttgg-tat-tccgaggagcatgcctgtttgagtgtcgtga-a-atcatcaactcttc-------------------------------------------agagtt-gga-a-ttgagg--g-----t-t----ctgctggct-cc-------------------tcgcgg-ggtcg-gctccct-t-tgaatgcatttcaaaag-at----tgaa--------------------gc-tccgtcaa-ttggcgtgata-ag----tgtctcgtct------------------------------------------------------------------------------t-g------------------------------------------------a-gg------------------------------------------------------------------------------------------------------------cgtgagcatttc-------attcattca-----------------------------------------------------------tgact---cttttcccctagtaactgcgagtgaagcgggaaaagctcaaatttaaaatctggtggct-tc------gccatccgagttgtaatctggagaagcg-ttttctgtgttggaccgtgtacaagtct-cttggaatagagcgtcatagagggtgagaatcccg-tctttgacacggact---gccaatgc-tt-tgtgatacgctctcgaagagtcgagttgtttgggaatgcagctctaaat-gggtggtaaattccatctaaagctaaatattggcgagagaccgatagcgaacaagtaccgtgagggaaagatgaaaagcactttggaaagagagttaaacagtacgtgaaattgttgaaagggaaacgcttgaagt-cagtcgtgtc-tcgtgagactcagccttgc--ttct--gct-tggtgtacttcttac-t-tgacaggccaacatcaattttggtcg-gtggataaaggcttgaggaatgtggcatc--t---------------------------------------------tc----gggtgtgttatagcctcttgt-tgtatgcatcggctgggattgaggaccgca---------------------------t-----------------------cttaggatgttggcataatggctttaagcgacccgtcttgaaacacggaccaaggagtctaacatgcctgcgagtgttagggtggaaaa--cccttgcgcgtaatgaaagtg-aaaattggga-cctctgtcat-ggagggcaccgatgcccggccttgagcttct-gtgacggtgccgcggtagagcatgtatgttgggacccgaaagatggtgaactatgcctgaatagggtgaa
>Steccherinum_bourdotii
atgaa-tgaa----attgag-----------tg--------------------------------------------------gggttgt------------------------agctgg-c----------------------------------------------------------------ctt---tc----------------------------------------------------------------------------accg-ggc--------a---tgtgcacacct------------------ca-t-tc-g-----acc--------------acct-t-ctac-acc-c-ctgtgcac-t-------------------tctcatg------ag-ttgggcc------------------gcgtctgaa---------------------------------------------------------------------------------------------------------------------------------------------------aca-cgacaaagtcc-ggctcg-----------------------tg---------tgtttt----------a----tacaaacg------aatcatgt---tac-agaatgtca-----------c--taccatg----ctt------tgaa-gca---------------ta-ta-atacaactttcaacaacggatctcttggctctcgcatcgatgaagaacgcagcgaaatgcgataagtaatgtgaattgcaga-attcagtgaatcatcgaatctttgaacgcaccttgcgctccttgg-tat-tccgaggagcatgcttgtttgagtgtcatgg-t-cttctcaacccttc-cgtctttt---tca-ccggag--------------ac-tgtcgggctt-gga-t-gtggag--g-----t-c----ttgcaggca-tctgg----atct-t--ttgactcaga-agtcg-gctcctc-t-gaaatgcattagcttga-ata----------------gtacc------a--agcatgat-tcagcgtgata-at----tgtctacgtt----gcttcgt-------------------------------------------------------------------c-t-cggtg----------------------aattaa--------------a-tg------------------------------------------------------------------------------------------------------------ttcaagc-ttct-aac-c-gtccctcg-----------------ggac-aa-----------------------tctc-------t-gaac-----atctcccctagtaactgcgagtgaagcgggaaaagctcaaatttaaaatctggcag-c-ttt---g-gctgtccgagttgtagtctggagaagcg-ttttctgtgctggaccgtgtacaagtct-cttggaatagagcgtcatagagggtgagaatcccg-tctttgacacggact---gccagtgc-ta-tgtgatgcgctctcaaagagtcgagttgtttgggaatgcagctcaaaat-gggtggtaaattccatctaaagctaaatattggcgagagaccgatagcgaacaagtaccgtgagggaaagatgaaaagcactttggaaagagagttaaacagtacgtgaaattgttgaaagggaaacgattgaagt-cagtcgcgtc-ttctagaactcagcctggc--tttt--gct-tggtgcattttctag-t-tgacgggccagcatcagtttcgaccg-ctggataaaggcttcgggaatgtggcacc--t---------------------------------------------tc----gggtgtgttatagcccggagt-cacatacagcggttgggactgaggatcacagcatgcc--ttt--tggcc-ggg------g-ttcgccc--acg-t-tcatgcttaggatgctggcgtaatggctttaaacgacccgtcttgaaacacggaccaaggagtctaacatgcctgcgagtgtttgggtggtaaa--cccgagcgcgtaatgaaagtg-aaagttggga-tccctgtcgt-ggggagcaccgacgcccggaccagaccttct-gtgacggatccgcggtagagcatgtatgttgggacccgaaagatggtgaactatgcctgaatagggtgaa
>Steccherinum_ciliolatum
-------------------------------------------------------------------------------------------------------------------------------------------------------------------------------------------------------------------------------------------------------------------------------------------------------------------------------------------------------------------------------------------------------------------------------------------------------------------------------------------------------------------------------------------------------------------------------------------------------------------------------------------------------------------------------------------------------------------------------------------------------------------------------------------------------------------------------------------------------------------------------------------------------------------------------------------------------------------------------------------------------------------------------------------------------------------------------------------------------------------------------------------------------------------------------------------------------------------------------------------------------------------------------------------------------------------------------------------------------------------------------------------------------------------------------------------------------------------------------------------------------------------------------------------------------------------------cccctagtaactgcgagtgaagcgggaaaagctcaaatttaaaatctggcag-c-ttc---g-gctgtccgagttgtagtctggagaagcg-ttttctgtgctggaccgtatacaagtct-cttggaacagagcgtcgtagagggtgagaatcccg-tctttgatacggact---gccagtgc-tg-tgtgatgcgctctcaaagagtcgagttgtttgggaatgcagctcaaaat-gggtggtaaattccatctaaagctaaatattggcgagagaccgatagcgaacaagtaccgtgagggaaagatgaaaagcactttggaaagagagttaaacagtacgtgaaattgctgaaagggaaacgcttgaagt-cagtcgcgtc-gtccagaactcagcctggc--tttg--gcc-tggtgcattttctga-t-cgacgggccagcatcagtttcgatcg-ctggaaaaaggccttgggaaggtggcacc--c---------------------------------------------tc----gggtgtgttatagcccaaggt-cgcatgcggcggttgggattgaggatctcagtacgcc--ttt-atggtc-ggg------g-ttcgccc--acg-t-tcgtacttaggatgctggcgtaatggctttaaacgacccgtcttgaaacacggaccaaggagtctaacatgcctgcgagtgtttgggtggaaaa--cccgagcgcacaatgaaagtg-aaagttggga-tccctgtcgt-ggggagcaccgacgcccggaccagaccttct-gtgacggatccgcggtagagcacgtatgttgggacccgaaagatggtgaactatgcctgaatagggtgaa
>Steccherinum_ochraceum
atgaa-tgaa----attgag-----------tg--------------------------------------------------gggttgt------------------------agctgg-c----------------------------------------------------------------ctt---tt----------------------------------------------------------------------------accg-ggc--------a---tgtgcacacct------------------ca-t-tc-a-----ac--------------cacct-t-ctat-acc-t-ctgtgcac-t-------------------tctcatg------ag-ttgggcc------------------gcgtctgaa---------------------------------------------------------------------------------------------------------------------------------------------------ata-tgacaaagtcc-ggctca-----------------------tg---------tgcttt----------a----tacaaaca------aattatgt---tat-agaatgtca-----------t--taccatg----ctt------taaa-gca---------------ta-ta-atacaactttcaacaacggatctcttggctctcgcatcgatgaagaacgcagcgaaatgcgataagtaatgtgaattgcaga-attcagtgaatcatcgaatctttgaacgcaccttgcgctccttgg-tat-tccgaggagcatgcttgtttgagtgtcatgg-t-cttctcaacccttc-tgtctttt---tttgttaaag--------------gc-agctgggctt-gga-c-ttggag--g-----t-c----ttgccggcg-tccga----attt-t--tcaattcgga-agtcg-gctcctc-t-gaaatgcattagcttga-ata----------------gaacc------a--agcatgat-tcagcgtgata-at----tgtctacgtt----gcttcat-------------------------------------------------------------------c-t-cggtg----------------------aattta--------------a-tg------------------------------------------------------------------------------------------------------------ttcgagc-ttct-aac-c-gtccctcg-----------------ggac-aa-----------------------tatc-------t-gaac-----atctcccctagtaactgcgagtgaagcgggaaaagctcaaatttaaaatctggcag-c-ttt---g-gctgtccgagttgtagtctggagaagcg-ttttctgtgctggaccgtgtacaagtct-cttggaatagagcgtcatagagggtgagaatcccg-tctttgacacggact---gccagtgc-tt-tgtgatgcgctctcaaagagtcgagttgtttgggaatgcagctcaaaag-gggtggtaaattccatctaaagctaaatattggcgagagaccgatagcgaacaagtaccgtgagggaaagatgaaaagcactttggaaagagagttaaacagtacgtgaaattgttgaaagggaaacgattgaagt-cagtcgcgtc-ttctagaactcagcctggc--tttt--gct-tggtgcattttctag-t-tgacgggccagcatcagttttgaccg-ctggataaaggctttgggaatgtggcacc--c---------------------------------------------tc----gggtgtgttatagcccagagt-cacatacagcggttgggactgaggatcacagcatgcc--ttt--tggcc-ggg------g-ttcgccc--acg-t-tcatgcttaggatgctggcgtaatggctttaaacgacccgtcttgaaacacggaccaaggagtctaacatgcctgcgagtgtttgggtggtaaa--cccgagcgcgtaatgaaagtg-aaagttggga-tccctgtcgc-ggggagcaccgacgcccggaccagaccttct-gtgacggatccgcggtagagcatgtatgttgggacccgaaagatggtgaactatgcctgaatagggtgaa
>Steccherinum_sp.
ttgaa-tgaa----attgag-----------tg--------------------------------------------------gggttgt------------------------agctgg-c----------------------------------------------------------------ttt---tt----------------------------------------------------------------------------acga-agc--------a---tgtgcacgcct------------------ca-t-tc-a--------------------accact-t-ctac-acc-a-ctgtgcac-t-------------------tctcatg------gg-ttggatt------------------gcgttttaa--------------------------------------------------------------------------------------------------------------------------------------------------a----cgacgagatcc-ttctca-----------------------tg---------tgtctt----------a----tacacact------actatgtc---tat-agaatgtaa-----------a--cgcaatg----cat------aaat-gca--------------ttt-ta-atacaactttcagcaacggatctcttggctctcgcatcgatgaagaacgcagcgaaatgcgataagtaatgtgaattgcaga-attcagtgaatcatcgaatctttgaacgcaccttgcgctccttgg-tat-tccgaggagcatgcttgtttgagtgtcatgg-t-attctcaaccctct-tgttgttt---tta-caaaca--------------ac-acttgggctt-gga-c-ttggag--g-------t----ttgcaggca-tcgga----attt-t--ttaattcaga-tgtca-gctcctc-t-gaaatgcattagcttga-at-----------------gtatc------a--agtacggt-tcaacgtgata-at----tatctacgtt----gcttcga-------------------------------------------------------------------c-t----------------------------------t------------gt-tg------------------------------------------------------------------------------------------------------------tactagc-ttct-aat-c-gtcctttg-----------------ggac-aa--------------------acatatc-------t-gaac-----atctcccctagtaactgcgagtgaagcgggaaaagctcaaatttaaaatctggcag-t-ctt---g-actgtccgagttgtagtctggagaagcg-ttttctgtgctggaccgtgtacaagtct-cttggaatagagcgtcatagagggtgagaatcccg-tctttgacacggact---gccagtgc-tt-tgtgatgcgctctcaaagagtcgagttgtttgggaatgcagctcaaaat-gggtggtaaattccatctaaagctaaatattggcgagagaccgatagcgaacaagtaccgtgagggaaagatgaaaagcactttggaaagagagttaaacagtacgtgaaattgctgaaagggaaacgcttgaagt-cagtcgcgtt-gttcagaactcagcctggc--tttt--gcc-tggtgcattttctgt-t-cgacgggccagcatcagttttgacca-ctggataaaggctttgggaatgtggcatc--t---------------------------------------------tc----ggatgtgttatagcccattgt-tgtatacagtggttgggactgaggatctcagcatgcc--ttt-atggtc-ggg------g-ttcgccc--acg-t-tcatgcttaggatgctggcgtaatggctttaaacgacccgtcttgaaacacggaccaaggagtctaacatgcctgcgagtgtttgggtggaaaa--cccgagcgcgtaatgaaagtg-aaagttggga-tccctgtcgt-ggggagcaccgacgcccggaccagaccttct-gtgacggatccgcggtagagcatgtatgttgggacccgaaagatggtgaactatgcctgaatagggtgaa
>Steccherinum_tenuissimum
acgaa-tgaa----gttgag-----------cg--------------------------------------------------gggttgc------------------------tgctgg-c----------------------------------------------------------------ctc-----------------------------------------------------------------------------------cg-ggc--------a---tgtgcacgcct------------------cg-t-tc-g-----tcc-------------aacct-t-ctac-acc-a-ctgtgcac-tt------------------tctcatg------gg-tcgggtt------------------------------------------------------------------------------------------------c-tgcgccttca--------------------------------------------------------------------atggctgcgtccc-tgcctg-----------------------tg---------tgtcta---------------cacatacaca-----tgtttgt---tat-agaatgtct---------------actgtg----cat------gaat-gca---------------ta-ta-atacaactttcagcaacggatctcttggctctcgcatcgatgaagaacgcagcgaaatgcgataagtaatgtgaattgcaga-attcagtgaatcatcgaatctttgaacgcaccttgcgctccttgg-tat-tccgaggagcatgcctgtttgagtgtcatgg-t-attctcaatctcta-ctgctttg---ctg-c----------------------ggttgagatt-gga-c-ttggag--g-------c----ttgcaggca-ga---------tt--------tagttc-tgtct-gctcctc-t-gaaatgcattagtttgg-ac----tg-----------tctcc------g--agcatgct-tcagcgtgata-at----tgtctgcgct----gctgcac-------------------------------------------------------------------t-t-------------------------ggtacaaaa--------------a-tg------------------------------------------------------------------------------------------------------------tccctgc-ttac-aac-t-gtcccttg---------------gtggac-aa-----------------------cctt-------t-acac-----ttctcccctagtaactgcgagtgaagcgggaaaagctcaaatttaaaatctggcag-c-ttt---g-gctgtccgagttgtagtctggagaagcg-ttttctgtgccggaccgtgtacaagtct-cttggaacagagcgtcatagagggtgagaatcccg-tctttgacacggact---gccggtgc-tt-tgtgatgcgctctcaaagagtcgagttgtttgggaatgcagctcaaaat-gggtggtaaattccatctaaagctaaatattggcgagagaccgatagcgaacaagtaccgtgagggaaagatgaaaagcactttggaaagagagttaaacagtacgtgaaattgctgaaagggaaacgcttgaagt-cagtcgcgtt-gtccggaactcagcctggc--tttt--gcc-tggtgtattttctgg-t-tgacgggccagcatcaattttgatcg-ttggataaaggcctcaggaatgtggcacc--t---------------------------------------------tc----gggtgtgttataacctggggt-cgcatacaacggttgggattgaggatctcagcacgcc--ttt-atggtc-ggg------g-ttcgccc--acg-t-acgtgcttaggatgctggcgtaatggctttaaacgacccgtcttgaaacacggaccaaggagtctaacatgcctgcgagtgtttgggtggaaaa--cccgagcgcgtaatgaaagtg-aaagttggga-tccctgtcgc-ggggagcaccgacgcccggaccagaccttct-gtgacggatccgcggtagagcatgtatgttgggacccgaaagatggtgaactatgcctgaatagggtgaa
>Stereum_hirsutum
-tgaa-tt------tacgac-----------tg--------------------------------------------------gagttgt------------------------agctgg-c----------------------------------------------------------------ctt---ta----------------------------------------------------------------------------aaaacggc--------a---tgtgcacgctc------------------ct-t-tc-a--------------------ctaatc-c-acac-aca-c-ctgtgcac-c-------------------ttcgcgg------gg-gcctcttt--------------------------------------------------------------------------------------------------------------------------------------------gttaactcgaaga------------------------------------ggctcg-----------------------cg-----------tccc-----------tt--tacacaccct----ttgtatgt--ctta-agaatgtcta--------------ctcgatg---taa----taaaac-gca---------------tc-ta-atacaactttcaacaacggatctcttggctctcgcatcgatgaagaacgcagcgaaatgcgataagtaatgtgaattgcaga-attcagtgaatcatcgaatctttgaacgcaccttgcgccctttgg-tat-tccgaagggcacacctgtttgagtgtcgtga-a-attctcaaccctct-tcattttt---ata-aagtg--------------aac-gtagtggatt-gga-c-ttggag--g-----t-t----ttgccgggc----------------------ttcacc-gctcg-gctcctc-t-caaatgcattagtgcgt-ct----tg-----------ttgcg------a--cgtgcgcc-tcggtgtgata-at----tatctacgct----gtggtgcgc-----------------------------------------------------------------t---------------------------tgcttctgt--------------g-ga------------------------------------------------------------------------------------------------------------gacgcgctttct-aac-c-gtccgaaa-----------------ggac-ag---------------------ctttca-------t-cgaa-----ctttcccctagtaactgcgagtgaagcgggaaaagctcaaatttaaaatctggcggtc-ttc--tg-gccgtccgagttgtagtctggagaagcg-ttttccgcgttggaccgtgtacaagttt-cctggaacggagcgtcatagagggtgagaatcccg-tctttgacacggatc----ccaatgc-tt-tgtgatgcgctctcaaagagtcgagttgtttgggaatgcagctcaaaat-gggtggtgaattccatctaaagctaaatattggcgagagaccgatagcgaacaagtaccgtgagggaaagatgaaaagcactttggaaagagagttaaacagtacgtgaaattgttgaaagggaaacgcttgaagt-cagtcgcgtc-ggccgggactcagccttgc--atcc--gct-tggtgtactttccgg-t-cgacgggccagcatcagttttgaccg-cgagataaaggcggagggaatgtggctct--c---------------------------------------------tc----gggagtgttatagcccttcgt-cagatgtcgcggttgggactgaggaactcagcacgcc--ttt-atggcc-ggg------g-ctcgccc--acg-t-acgtgcttaggatgctggcgtaatggctttaaacgacccgtcttgaaacacggaccaaggagtctaacatgcctgcgagtgttcgggtggaaaa--cccgtgcgcgcaatgaaagtg-aaagttggga-tccctgtcgt-ggggtgcaccgacgcccggcccagacctttt-gtgacggagctgcggtagagcatgtatgttgggacccgaaagatggtgaactatgcctgaatagggtgaa
>Stereum_sanguinolentum
atgaaatt------tatgac-----------tg--------------------------------------------------gggttgt------------------------cgctgg-c----------------------------------------------------------------ctt---ta----------------------------------------------------------------------------aaaacggc--------a---tgtgcacgccc------------------ct-t-tc-a--------------------ctaatc-c-acac-aca-c-ctgtgcac-c-------------------ttcgcgg------gg-gctcttgg------------------------------------------------------------------------------------------------------------------------------------------gaatcgacgcaagtc--------------------------gtggtaccggagctcg-----------------------cg-----------tccc-----------tt--tacacacccc---tttgtatgt--ctta-agaatgtcta--------------ctcgatg---taa----taaaac-gca---------------tc-ta-atacaactttcaacaacggatctcttggctctcgcatcgatgaagaacgcagcgaaatgcgataagtaatgtgaattgcaga-attcagtgaatcatcgaatctttgaacgcaccttgcgccctttgg-tat-tccgaagggcacacctgtttgagtgtcgtga-a-attctcaaccctct-tcactttt---ttg-tg------------------ag-gctagggctt-gga-c-ttggag--g-----c-t----ttgccggct-ct--------------------------gctcg-gctcctc-t-caaatgcattagtgcgt-ct----tg-----------ttgcg------a--cgtgcgcc-tcggtgtgata-at----tatctacgct----gtggtgtgc-----------------------------------------------------------------t---------------------------tgcttctgt--------------g-ga------------------------------------------------------------------------------------------------------------gatgcgctttca-aac-c-gtccgaaa-----------------ggac-aa---------------------ctttca-------t-cgaa-----ctttcccctagtaactgcgagtgaagcgggaaaagctcaaatttaaaatctggcggtc-ttc--tg-gccgtccgagttgtagtctggagaagcg-ttttccgcgttggcccgtgtacaagttt-cctggaacggagcgtcatagagggtgagaatcccg-tctttgacacggacc----ccaatgc-tt-tgtgatgcgctctcaaagagtcgagttgtttgggaatgcagctcaaaat-gggtggtgaattccatctaaagctaaatattggcgagagaccgatagcgaacaagtaccgtgagggaaagatgaaaagcactttggaaagagagttaaacagtacgtgaaattgttgaaagggaaacgcttgaagt-cagtcgcgtc-gtccgggactcagccttgc--atcc--gct-tggtgtactttccgg-t-cgacgggccagcatcagttttgaccg-cgagataaaggcggagggaatgtggctct--t---------------------------------------------tc----gggagtgttatagcccttcgt-cagatgtcgcggttgggactgaggaactcagcacgcc--ttt-atggcc-ggg------g-ttcgccc--acg-t-acgtgcttaggatgctggcgtaatggctttaaacgacccgtcttgaaacacggaccaaggagtctaacatgcctgcgagtgttcgggtggaaaa--cccgtgcgcgcaatgaaagtg-aaagttggga-tccctgtcgt-ggggtgcaccgacgcccggcccagacctttt-gtgacggcgctgcggtagagcatgtatgttgggacccgaaagatggtgaactatgcctgaatagggtgaa
>Stropharia_aeruginosa
-ttga-tgaa----cttggct--------------------------------------------------------------tggttgt------------------------tgctgg-c----------------------------------------------------------------ttt---t-----------------------------------------------------------------------------------gc--------a---agtgcacgcct------------------tg---tc-a-----tcttta----------------t-atct-cca-c-ctgtgcac-c-------------------tcttgta------ga-cctgaattcaac-------ttttccgaggcaac--------------tcggtc-----------gtgaggaatt----------------------------------gctttga----------------------------------ttagctttccttggta------------------------gtgttca-ggccta-----------------------tg----------ttttt---------------catatacacca--taagaatgt---aac-agaatgtaa----------------ttatta-------------gacttttga--agtcttataaact-at-atacaactttcagcaacggatctcttggctctcgcatcgatgaagaacgcagcgaaatgcgataagtaatgtgaattgcaga-attcagtgaatcatcgaatctttgaacgcaccttgcgctccttgg-tat-tccgaggagcatgcctgtttgagtgtcatta-a-attatcaaccttta-tcagtttg---tt----ct----------------ga-tgaatggctt-gga-t-gtgaga--g-------t-----tgctggtt-tcaa-----------------gtttga-aatca-gctctct-t-gaaatgcattagctggt-tg----cct---------tgtgca------aa-cttgtcta-ttggtgtgata-at----tatctacacc----gtggac------------------------------------------------------------------------ttgcatg--------------------------------------aat-ga------------------------------------------------------------------------------------------------------------gcactgc-ttac-aat-c-gtctgtaa-------------a---ggac-aa--ttta------------------------------tgaca----atttcccctagtaactgcgagtgaagcgggaaaagctcaaatttaaaatctggcagtc-ttt---g-gctgtccgagttgtaatctagagaagtg-ttatccgcgctggaccgtgtacaagtct-cctggaatggagcgtcatagagggtgagaatcccg-tctttgacacggact---gccagggc-tt-tgtgatgcgctctcaaagagtcgagttgtttgggaatgcagctcaaaat-gggtggtaaattccatctaaagctaaatattggcgagagaccgatagcgaacaagtaccgtgagggaaagatgaaaagaactttggaaagagagttaaacagtacgtgaaattgctgaaagggaaacgcttgaagt-cagtcgcatt-ggctgagaatcaaccttgc--tttt--gct-gggtgtacttcttag-t-taatgggtcaacatcaattttgactg-ttggataaagtctgaaggaatgtggcatc--ttcggatgtgggaatgtggcatcttcggatgtggaatgtggcatcttc----ggatgtgttatagcctttagt-tgcatacaacagttgggattgaggaactcagcacgcc--gca-aggccc-gggt-----acttgtacc--acg-t-tcgtgcttaggatgttggcataatggctttaatcgacccgtcttgaaacacggaccaaggagtctaacatgcctgcgagtatttgggtggaaaa--cccgagtgcgtaatgaaagtg-aaagttgaga-tccctgtcat-ggggagcatcgacgcccggaccagacctttt-gtgacggatctgcggtagagcatgtatgttgggacccgaaagatggtgaactatgcctgaatagggtgaa
>Stropharia_sp.
ttgaa-taaa----cctggct--------------------------------------------------------------tggttgt-------------------------gctggtcttt-----------------------------------------------------------gtttt---ta----------------------------------------------------------------------------aaaa-ggc--------a---tgtgcacgcct------------------tg---tc-a-----tct-------------ttact---tttt-ccc-c-ctgtgcac-a-------------------ttttgta------ga-cttgg----------------ttccgaggcaac--------------tcggtt-----------gtgaggattt----------------------------------gctgcttt--------------------------------tgctgctattcttgtaa------------------------tttccca-agttta-----------------------tg-----------tttt---------------tatataccccc----tttttat---aat-tgaatgtta---------------tttaatg-------------gac-ttgac--tgtcctattaaac-at-atacaactttcagcaacggatctcttggctctcgcatcgatgaagaacgcagcgaaatgcgataagtaatgtgaattgcaga-attcagtgaatcatcgaatctttgaacgcaccttgcgctccttgg-tat-tccgaggagcatgcctgtttgagtgtcatta-a-attatcaacctatt-tgtcgtta---ttg-gcaa---------------------ataggctt-gga-t-gtgggg--g------------ttattggtg-g--------------------ctttct-agtca-gctctcc-t-caaatgtattagctggt-tg----cct---------tgtgta------aa-cttgtcta-ttggtgtgata-gt----tatctacgct----atgggctg--------------------------------------------------------------------t-ttactga---------------------------------------tt-ta------------------------------------------------------------------------------------------------------------gcactgc-ttct-aac-t-gtctt-------------------cagac-aa--tata------------------------------tgacc----atttcccctagtaactgcgagtgaagcgggaaaagctcaaatttaaaatctggcagtc-ttt---g-gctgtccgagttgtaatctagagaagtg-ttatccgcgctggaccgtgtacaagtct-cctggaatggagcatcatagagggtgagaatcccg-tctttgacacggact---gccagggc-tt-tgtgatgcgctctcaaagagtcgagttgtttgggaatgcagctcaaaat-gggtggtaaattccatctaaagctaaatattggcgagagaccgatagcgaacaagtaccgtgagggaaagatgaaaagaactttggaaagagagttaaacagtacgtgaaattgctgaaagggaaacgcttgaagt-cagtcgcgtt-gtctgggaatcaaccttgc--tttt--gct-gggtgtactttctag-a-taatgggtcagcatcaattttgactg-ttggataaagtctagaggaatgtggcatc--t---------------------------------------------tc----ggatgtgttatagcctttggt-tgcatacaacagttgggattgaggaactcagcacgcc--gca-aggccg-ggta-----atatgtacc--acg-t-tcgtgcttaggatgctggcataatggctttaatcgacccgtcttgaaacacggaccaaggagtctaacatgcctgcgagtatttgggtggaaaa--cccgagtgcgcaatgaaagtg-aaagttgaga-tccctgtcat-ggggagcatcgacgcccggaccggagctttt-gtgatggatctgcggtagagcatgtatgttgggacccgaaagatggtgaactatgcctgaatagggtgaa
>Terana_coerulea
tcgag-tt-------ttg-a-----------ac--------------------------------------------------gggttgt------------------------cgctgg-c----------------------------------------------------------------ctc---atcg---------------------------------------------------------------------------cgg-ggc--------a---tgtgcacacct------------------gg-c-tc-a-----t---------------ccact-c-tcc--acc-t-ctgtgcac-t-------------------cattgta------ga-at----g------------------gtgaa-----------------cggctg------------------------------------------------------cgcttcgg----------------------------------tgcggcta--------------------------------gaagcc--actcta-----------------------tg-----------tctt----------a-t--tacaaacg-------ctttagt---tat-agaatgtca-----------t---cttgcg----tat-------aac-gc---------------atc-tt-atacaactttcagcaacggatctcttggctctcgcatcgatgaagaacgcagcgaaatgcgataagtaatgtgaattgcaga-attcagtgaatcatcgaatctttgaacgcaccttgcgctccttgg-tat-tccgaggagcacgcctgtttgagtgtcatgg-a-attctcaaccttca-a----ctt---ta---------------------ttg-ttggaggctt-gga-c-ttggag--g-----t-c----gtgctggct-ct----------------------cgt-agtcg-gctcctc-t-gaaatgtattagcgtga-ac-----g-----------ttacg------g--atcg-ct--tcagtgtgata-at----tatctgcgct----gttgtgt-------------------------------------------------------------------t-g-aag------------------------tatagt--------------a-ag------------------------------------------------------------------------------------------------------------cttgcgc-ttct-aat-c-gtcctca-----------------cggac-ac--ta-------------------tatt-------g-aca------atctcccctagtaactgcgagtgaagcgggaaaagctcaaatttaaaatctggcagtc-ttc---g-attgtccgagttgtaatctggagaagtg-ttttccgcgctggaccgtgtacaagtct-cctggaacggagcgtcatagagggtgagaatcccg-tctttgacacggact---accagtgc-tc-tgtgatgcgctctcaaagagtcgagttgtttgggaatgcagctcaaaat-gggtggtaaattccatctaaagctaaatattggcgagagaccgatagcgaacaagtaccgtgagggaaagatgaaaagcactttggaaagagagttaaacagtacgtgaaattgctgaaagggaaacgattgaagt-cagtcgcgtt-ggctagaactcagccttac--ctcg--gta-tggtgtattttctag-t-gaacgggccagcatcacttttggctg-ccggataaaggccagagaaatgtggcacc--t---------------------------------------------tc----gggtgtgttatagtctctggt-tgtatacggtggctgggagtgaggatcgcagcacgcc--ttt-atggcg-ggg------g-ttcgccc--acc-a-acgtgcttaggatgctggcgtaatggctttaaacgacccgtcttgaaacacggaccaaggagtctaacatgcctgcgagtgtttgggtggaaaa--cccgagcgcgtaatgaaagtg-atagttggga-cctctgtcgt-ggagggcaccgacgcccggaccagaccttct-gtgacggctccgcggtagagcatgtatgttgggacccgaaagatggtgaactatgcctgaatagggtgaa
>Trametes_hirsuta
acgag-tt-------ttgaa-----------at--------------------------------------------------gggttgt------------------------tgctgg-c----------------------------------------------------------------ctt---cc------------------------------------------------------------------------------ga-ggc--------a---tgtgcacgccc------------------tg-c-tc-a-----t------------------cc-a-ctct-aca-c-ctgtgcac-t-------------------tactgta------gg-ttggcgt------------------g---------------------------------------------------------------------------------ggtttctag-----------------------------cctccgggctgggagcat---------------------------tctgcc-ggccta-----------------------tg-----------t-ac----------a-c--tacaaact-------ctaaagt---atc-agaatgtaa---------------a--cgcg---tct-------aac-gca--------------tct-ta-atacaactttcagcaacggatctcttggctctcgcatcgatgaagaacgcagcgaaatgcgataagtaatgtgaattgcaga-attcagtgaatcatcgaatctttgaacgcaccttgcgctccttgg-tat-tccgaggagcatgcctgtttgagtgtcatga-a-attctcaacccata-agtccttg---tg----------------------at-ctatgggctt-gga-t-ttggag--g-------c----ttgctggcc-----------------------ctagc-ggtcg-gctcctc-t-tgaatgcattagcttga-tt----cc-----------gtgcg------g--atcggctc-tcagtgtgata-at----tgtctacgct----gtgaccg-------------------------------------------------------------------t-g-aagcgtt------------------------------------------tt------------------------------------------------------------------------------------------------------------ggcaagc-ttct-aac-c-gtccatta-----------------ggac-aa-----------------------tctt-------t-caac-----atctcccctagtaactgcgagtgaagcgggaaaagctcaaatttaaaatctggcggtc-ttt---g-gccgtccgagttgtagtctggagaagcg-ttttccgcgttggaccgtgtacaagtct-cttggaacagagcgtcatagagggtgagaatcccg-tctttgacacggact---accaatgc-tt-tgtgatgcgctctcaaagagtcgcgttgtttgggaatgcagcgcaaaat-gggaggtgaattccttctaaagctaaatattggcgagagaccgatagcgaacaagtaccgtgagggaaagatgaaaagcactttggaaagagagttaaacagtacgtgaaattgctgaaagggaaacgcttgaagt-cagtcgcgtc-gtccggaactcagccttgc--ttcg--gct-tggtgcactttccgg-a-tgacgggccagcatcgattttgaccg-ctggaaaagggctggaggaatgtggcacc--t---------------------------------------------tc----gggtgtgttatagccttcagt-cgcatacagcggttgggatcgaggaacgcagcacgcc--tta--tggct-ggg------g-ttcgccc--aca-t-tcgtgcttaggatgctggcataatggctttaaacgacccgtcttgaaacacggaccaaggagtctaacatgcctgcgagtgtttgggtggaaaa--cccgagcgcgtaatgaaagtg-aaagttgaga-cctctgtcgt-ggagggcatcgacgcccggacctgaagtttt-ctgacggatccgcggtagagcatgtatgttgggacccgaaagatggtgaactatgcctgaatagggtgaa
>Trametes_strumosa
acgag-tt-------ttgaa-----------ac--------------------------------------------------gggttgt------------------------agctgg-c----------------------------------------------------------------ctt--tcc------------------------------------------------------------------------------ga-ggc--------a---tgtgcacgccc------------------tg-c-tc-a-----t------------------cc-a-ctct-aca-c-ctgtgcac-t-------------------tactgtg------gg-ttt-cgg------------------gagacg--------------gt----------------------------------------------------------cgcgccttc----------------------------------acgggttgcggtcgt---------------------------tgatcg-ggcctg-----------------------cg-----------tttt----------a-c--cacaaacc-------acaaagt---atc-agaatgtgt---------------atcgcga---tgt-------aac-gca--------------tct-at-atacaactttcagcaacggatctcttggctctcgcatcgatgaagaacgcagcgaaatgcgataagtaatgtgaattgcaga-attcagtgaatcatcgaatctttgaacgcaccttgcgctccttgg-tat-tccgaggagcatgcctgtttgagtgtcatga-a-attctcaacctaca-aagtcttt---gcg-gg-----------------ctt-cgttaggatt-gga-c-ttggag--g-----ctt----ttgtcggtc-ggtt----------------tcaaatc-ggtcg-gctcctc-t-taaacgcattagcttga-tt----cc-----------ttgcg------g--atcggctc-tcggtgtgata-at----tgtctacgcc----gcgaccg-------------------------------------------------------------------t-g-aagcgt-------------------------------------------tt------------------------------------------------------------------------------------------------------------ggcgagc-ttct-aac-c-gtctcgtat-------------atgagac-aa-------------------------------------------------cccctagtaactgcgagtgaagcgggaaaagctcaaatttaaaatctggcgg-c-ctt---g-gtcgtccgagttgtagtctggagaagtg-ctttccgcgctggaccgtgtacaagtct-cttggaacagagcgtcatagagggtgagaatcccg-tctttgacacggact---accagtgc-tt-tgtgatgcgctctcaaagagtcgagttgtttgggaatgcagctcaaaat-gggtggtaaattccatctaaagctaaatattggcgagagaccgatagcgaacaagtaccgtgagggaaagatgaaaagcactttggaaagagagttaaacagtacgtgaaattgctgaaagggaaacgcttgaagt-cagtcgcgtc-tgccggaactcagccttgc--tttt--gct-tggtgcactttccgg-t-tgacgggccagcatcgattttgaccg-gcggaaaagggttggagaaatgtggcacc--t---------------------------------------------cc----gggtgtgttatagtctctggt-cgcatacgtcggttgggatcgaggaacgcagcgcgcc--gca--aggca-ggg------g-ttcgccc--act-t-tcgcgcttaggatgctggcataatggctttaaacgacccgtcttgaaacacggaccaaggagtctaacatacctgcgagtgtttgggtggaaaa--cccgagcgcgcaatgaaagtg-aaagttgaga-cctctgtcgt-ggagggcatcgacgcccggacctgacgttct-ctgacggatccgcggtagagcatgtatgttgggacccgaaagatggtgaactatgcctgaatagggtgaa
>Trametes_versicolor
acgag-tt-------ttgaa-----------ac--------------------------------------------------gagttgt------------------------agctgg-c----------------------------------------------------------------ctt---cc------------------------------------------------------------------------------ga-ggc--------a---tgtgcacgctc------------------tg-c-tc-a-----t------------------cc-a-ctct-acc-c-ctgtgcac-t-------------------tactgta------gg-ttggcgt------------------g---------------------------------------------------------------------------------ggctcctta-----------------------------ac--------gggagcat---------------------------tctgcc-ggccta-----------------------tg-----------t-at----------a-c--tacaaacact-----ttaaagt---atc-agaatgtaa---------------a--cgcg---tct-------aac-gca--------------tctata-atacaacttttagcaacggatctcttggctctcgcatcgatgaagaacgcagcgaaatgcgataagtaatgtgaattgcaga-attcagtgaatcatcgaatctttgaacgcaccttgcgctccttgg-tat-tccgaggagcatgcctgtttgagtgtcatgg-a-attctcaacttata-aatccttg---tg----------------------at-ctataagctt-gga-c-ttggag--g-------c----ttgctggcc-c----------------------ttgc-ggtcg-gctcctc-t-tgaatgcattagctcga-tt----cc-----------gtacg------g--atcggctc-tcagtgtgata-at----tgtctacgct----gtgaccg-------------------------------------------------------------------t-g-aagtgtt------------------------------------------tt------------------------------------------------------------------------------------------------------------ggcgagc-ttct-aac-c-gtccatt-----------------aggac-a--------------------------------------------------cccctagtaactgcgagtgaagcgggaaaagctcaaatttaaaatctggcggtc-ttt---g-gccgtccgagttgtagtctggagaagcg-tcttccgcgttggaccgtgtacaagtct-cttggaacagagcgtcatagagggtgagaatcccg-tctttgacacggact---accaatgc-tt-tgtgatgcgctctcaaagagtcgcgttgtttgggaatgcagcgcaaaat-gggaggtgaattccttctaaagctaaatattggcgagagaccgatagcgaacaagtaccgtgagggaaagatgaaaagcactttggaaagagagttaaacagtacgtgaaattgctaaaagggaaacgcttgaagt-cagtcgcgtc-gtccggaactcagctttgc--ttcg--gct-tagtgcactttccgg-t-tgacgggccagcatcgattttgaccg-ctggaaaagggctggaggaatgtggcacc--t---------------------------------------------tc----gggtgtgttatagccttcagt-cgcatacagcggttgggatcgaggaacgcagcgcgcc--tta--tggct-ggg------g-ttcgccc--aca-t-tcgcgcttaggatgctggcataatggctttaaacgacccgtcttgaaacacggaccaaggagtctaacatgcctgcgagtgtttgggtggaaaa--cccgagcgcgtaatgaaagtg-aaagttgaga-cctctgtcgt-ggagggcatcgacgcccggacctgacgtttt-ctgaaggatccgcggtagagcatgtatgttgggacccgaaagatggtgaactatgcctgaatagggtgaa
>Trechispora_confinis
tcgta-tctct--------------ggcgcgtg--------------------------------------------------cgggtgcgcc------------------ctggttcgg-t----------------------------------------------------------------ccc---------------------------------------------------------------------------------cttg-ggccg---ggcc-g-cgggc-cgtttggc---------------ggggtcaaa---------------------ctttc---acaa-acc-cactgtgcac-c-------------------tttcacgg-cggagggctgctgg--------------------------------------cgaaag-------------ccggc--------------------------------------------------------------------------------------------------------------------------------gtccga-----agt---------------cg------------------------ca-tataacaaacccc-----taaaagt-tcaaa-agaatgaaacgc--------gacctcgttgt---cgc-----------cta-------------aaca-ca-taacaactttcaacaacggatctcttggctctcgcatcgatgaagaacgcagcgaaatgcgataagtaatgtgaattgcaga-attcagtgaatcatcgaatctttgaacgcaccttgcgctccttgg-tat-tccgaggagcatgcctgtttgagtgtcttga-a-gtcatcaaccccac-ccgtttcg---tgc-g--------------------g-cgtgcgggtt-gga-c-gtgggg--g-------c----ctgctg--------------------------ccgca-aggct-gctcccc-t-caaatgcatcggttggg-cc----tg-----------tgggtc-----gaactcgac---tgggcgttgt--ac----catcctcgctct------cac-------------------------------------------------------------------c-g-agaagtt-------------------ccccttc----------------cg------------------------------------------------------------------------------------------------------------cgccctc-ccac-gac-ctgcctctggag-----------cggcggtc-aa-gca------------------aaact-------t-tgaa-----atctcccctagtaactgcgagtgaagcgggaaaagctcaaatttgaaatctggcggtt-------atgccgtccgagttgtattctggagaagcg-tcttccgcgccggaccgtgtacaagtcc-cttggaacagggcgtcatagagggtgagaatcccg-tctctgacacggacc---cccggtgc-ta-tgcgatgcgctctcgaagagtcgagttgtttgggaatgcagctcaaaac-gggtggtaaattccatctaaagctaaatattggcgagagaccgatagcgaacaagtaccgtgagggaaagatgaaaagcactttggaaagagagtaaaacagtacgtgaaattgttgaaagggaaacgcttgaagt-cagtcgcgtc-tgccggaactcagccttgc--ttct--gct-tggtgcactttccggtc-cgacgggccagcatcggtttcgagcg-gcggacactggcgtggggaaggtggcggc------------------------------------------------tcc---ggccgtgttacagccccgcgt-cgcgaacgccgcccgggaccgaggaatccggc--------------------------------------------gcaagcctgggatgctggcgtaatggctttaaacgacccgtcttgaaacacggaccaaggagtgctacgtgctcgcgagtgtttgggtggaaaa--cccggacgcgcaatgaaagtg-aaagtcgatacccctcg-----cgggggcaccgacgcccgagcctgatgtttt-cggaaggccttgcggtagagcgagtgcgttgcgacccgaaagatggtgaactattcctgaggagggcgaa
>Trechispora_constricta
acgta-tctcc--gacgggg--------------------------------------------------------------agggctctccc---------------------ggctcg-c--------------------------------------------------------------ggctc---------------------------------------------------c----------------------------------ggccgc---------tgagcgggttcccg---------------aaccgctca---------------------acttc---acaa-acc-caccgtgcac---------------------tttgacgg-cggagg-----------------------------------------ctgcggggaggccttttg-gcccgccgcg--------------------------------------------------------------------------------------------------------------------------------tgccga-----agc---------------cg------------------------ga-cttcacaaac--------cacgagt--tcac-aaagtatgacagc-------ggacgtcgcgc---cgc-----------cta------------aacaa-cg-aaacaactttcaacaacggatctcttggctctcgcatcgatgaagaacgcagcgaaatgcgataagtaatgtgaattgcaga-attcagtgaatcatcgaatctttgaacgcaccttgcgctccttgg-tat-tccgaggagcatgcctgtttgagtgtcttga-a-gtcatcggcccaac-ccgtttta---ctg---------------------cg-ggggacggcc-gga-t-gtgggg--g-----ccc----ttgcgg--------------------------acgcg-agtcc-gctcccc-t-caaatgcttcggttggg-cc----tg-----------tgggtc-----ggacttgact--tgggcgttgta-ac----catcctcgctct--acggtct-------------------------------------------------------------------c-g-cagcctt-------------------ccccgtcccgg------aaacg-gg------------------------------------------------------------------------------------------------------------agccctc-ccac-gac-c-gccggctggag----------cggcggtc-ga--------------------tcttctt-------t-tgaa-----atctcccctagtaactgcgagtgaagcgggaaaagctcaaatttcaaatctggcgatc-------ccgtcgcccgagttgtattctggagaagcg-tcttctgcgccggaccgtgtacaagtcc-cttggaacagggcgtcgtagagggtgagaatcccg-tctttgacacggacc---cccggtgc-ta-tgtgatgcgctctcgaagagtcgagttgtttgggaatgcagctcaaaat-gggtggtaaattccatctaaagctaaatattggcgagagaccgatagcgaacaagtaccgtgagggaaagatgaaaagcactttggaaagagagtaaaacagtacgtgaaattgttgaaagggaaacgcttgaagt-cagtcgcgtc-tgccggaactcagccttgc--ttct--gct-tggtgcactttccggtc-cgacgggccagcatcggtttcgggtg-gcggacactggcgtggggaaggtggcagc------------------------------------------------tcc---ggctgtgttatagccccgcgt-cgcaaacgcccctcgggaccgaggaatccggc--------------------------------------------gcaagcctgggatgctggcgtaatggctttaaacgacccgtcttgaaacacggaccaaggagtgctacgtgctcgcgagtgtttgggtggaaaa--cccaggcgcgtaatgaaagtg-aaagtcgatacccctcg-----cgggggcaccgacgcccgagcctgatgtttt-cggacggccttgcggtagagcgagtgcgttgcgacccgaaagatggtgaactattcctgaggagggcgaa
>Trechispora_gracilis
acgta-tctac---cccggg------cggcgaa--------------------------------------------------ggctcgtgcc------------------cagctccgg------------------------------------------------------------------ccc--------------------------------------------------------------------------------gcaaa-ggccg---tgca-g-cgggtgcgtcccga---------------gcccccgaa---------------------ccttc---acaa-acc-caccgtgcac-c-------------------attgtcgg-cggaggggcccctg--------------------------------------gcgagagccgcgg-------------------------------------------------------------------------------------------------------------------------------------------ccccga-----tgc---------------cg---------------------------gttcacaaa-------cgctaaagt--ctcg-agaatgttg----------cggtcctagcgc---cgc-----------cta-----------aaaaca-tg-taacaactttcaacaacggatctcttggctctcgcatcgatgaagaacgcagcgaaatgcgataagtaatgtgaattgcaga-attcagtgaatcatcgaatctttgaacgcaccttgcgccccttgg-tat-tccgaggagcatgcctgtttgagtgtcttga-a-gtcatcaacccctt-cacttttt---gtg-ccaa---------------------gggccgtt-gga-c-ttgggg--g-----c-c----gtgccg--------------------------ccgcg-aggcg-gctcccc-t-taaatgcgtcggttggg-cc----tc-----------gggtca-----ataatcgtc---tgggcgttgt--ac----catcctcgctca--cccgtcga------------------------------------------------------------------ccg-----------------------------------------------cg-gg------------------------------------------------------------------------------------------------------------cgccttc-ccaccgac-c-gcccccctcggag--------tggcggtc-aa--------------------atccttt-------t-tgaa-----atctcccctagtaactgcgagtgaagcgggaaaagctcaaatttgaaatctgacggtt-------ccgccgtccgagttgtattctggagaagcg-tcttccgctccggaccgtgtacaagtcc-cttggaacagggcgtcatagagggtgagaatcccg-tctttgacacggacc---cccggtgc-ta-tgcgatgcgctctcgaagagtcgagttgtttgggattgcagctcaaaat-gggtggtaaattccatctaaagctaaatattggcgagagaccgatagcgaacaagtaccgtgagggaaagatgaaaagcactttggaaagagagtaaaacagtacgtgaaattgttgaaagggaaacgcttgaagt-cagtcgcgtc-cgccggaactcagccttgc--ttct--gct-tggtgcactttccggtt-cgacgggccagcatcggtttcgggtg-gtggacactggcgcggggaaggtggcagc------------------------------------------------tcc---ggctgtgttatagccccgcgt-cgcatacgccccctgggaccgaggaatccggc--------------------------------------------gcaagcctgggatgctggcgtaatggctttaaacgacccgtcttgaaacacggaccaaggagtgctacgtgctcgcgagtgtttgggtggaaaa--cccggacgcgaaatgaaagtg-aaagtcgatacccctcg-----cgggggcaccgacgcccgagcctgatgtttt-cggacggccttgcggtagagcgagtgcgttgcgacccgaaagatggtgaactattcctgaggagggcgaa
>Trechispora_sinensis
acgta-tctct--ggcgggg---------------------------------------------------------------cgctcgcgcc------------------gtgctccgg------------------------------------------------------------------tcc---------------------------------------------------------------------------------caaa-ggccg---tgca-g-cgggcgccggt------------------ccccgtcca---------------------acctc---ccaa-acc-c-ctgtgcac---------------------tttaacgg-tggaggcgctccgg--------------------------------------cgagagtc------------------------------------------ggg--t------------------------------------------------------------------------------------------------gccgca-----agc---------------cg------t---gcctt---------------tacaaa---------cacgaat-cgaaa-agaatgatcag---------cggctctgagt---cgc-----------cta-------------aata-ca-aaacaactttcaacaacggatctcttggctctcgcatcgatgaagaacgcagcgaaatgcgataagtaatgtgaattgcaga-attcagtgaatcatcgaatctttgaacgcaccttgcgctccttgg-tat-tccgaggagcatgcctgtttgagtgtcttga-a-gtcatcaaccccgc-acgtttct---tgc-gag-----------------cg-agcggcggtt-gga-t-ctgggg--g-----c-t----ctgccg------------------------ctctccg-agccg-gctcccc-t-caaatgcttcggttggg-cc----tg-----------cgggtc-----gaactcgac---tgggcgttgt--ac----catcctcgctcg-------------------------------------------------------------------------aa-c-g-agacgga-------------------cccctac----------------cg------------------------------------------------------------------------------------------------------------tgccgaa-cctc-gac-ctgcctcgcagt-----------gggcggtc-aa------------------atcaagcct-------t-tgaa-----atctcccctagtaactgcgagtgaagcgggaaaagctcaaatttgaaatctggcggcc-------tcgccgtccgagttgtattctggagaagcg-ttttccgtgccggaccgtgtacaagtcc-cttggaacagggcgtcgtagagggtgagaatcccg-tctttgacacggact---cccggtgc-ta-tgtgatgcgctctcgaagagtcgagttgtttgggaatgcagctcaaaat-gggtggtaaattccatctaaagctaaatattggcgagagaccgatagcgaacaagtaccgtgagggaaagatgaaaagcactttggaaagagagtaaaacagtacgtgaaattgttgaaagggaaacgcttgaagt-cagtcgcgtc-tgccggaactcagccttgc--ttct--gct-cggtgcactttccggtt-cgacgggccagcatcggtttcgggtg-gcggacactggcgtggggaaggtggcagc------------------------------------------------tcc---ggctgtgttatagccccgcgt-cgcaaacgccttctgggaccgaggaatccggc--------------------------------------------gcaagcctgggatgctggcgtaatggctttaaacgacccgtcttgaaacacggaccaaggagtgctacacgctcgcgagtgtttgggtggaaaa--cccgaacgcgcaatgaaagtg-aaagtcgatacccctcg-----cgggggcaccgacgcccgagcctgatgtttt-cggaaggccttgcggtagagcgagtgcgttgcgacccgaaagatggtgaactattcctgaggagggcgaa
>Trechispora_sp. 1
-------------------------------------------------------------------------------------------------------------------------------------------------------------------------------------------------------------------------------------------------------------------------------aaa-ggccg---tgca-g-cgggcgagcccgag---------------ccgcctcga---------------------ccttt---gcaa-acc-cactgtgcac-t-------------------cttgtcgg-cggagggc---------------------------------------------------------------cccgc--------------------------------------------------------------------------------------------------------------------------------gccccg-----agc---------------cg------------------------ga-tcacaaacac-----------agct-ctatg-agaacgaactgc--------ggccgtcgcgt---cgc-----------cta-------------aac--tt-taacaactttcaacaacggatctcttggctctcgcatcgatgaagaacgcagcgaaatgcgataagtaatgtgaattgcaga-attcagtgaatcatcgaatctttgaacgcaccttgcgctccttgg-tat-tccgaggagcatgcctgtttgagtgtcttga-a-gtcatcaacctccc-ccgtttcg---tgc-g--------------------g-cgggccggtt-gga-g-ctgggg--g-------c----ctgcgg--------------------------ccgcg-aggtc-gctcccc-t-aaaaagcttcggttggg-cc----tg-----------tgggtc-----ggactcggt---cgggcgttgt--ac----catcctcgctct--tcgaccc-------------------------------------------------------------------c-g-agacgtt-------------------ccccttt--------------g-cg------------------------------------------------------------------------------------------------------------tgccctt-ctac-ggc-cgcctgtagagc-----------ttgcggcc-aa-tc--------------------acct-------t-tgaa-----atctcccctagtaactgcgagtgaagcgggaaaagctcaaatttgaaatctggcggcc-------ccgccgtccgagttgtaatctggagaagcg-tcttccgcgccggaccgtgtacaagtcc-cttggaacagggcgtcgtagagggtgagaatcccg-tctttgacacggacc---cccggtgc-ta-tgcgatgcgctctcgaagagtcgagttgtttgggaatgcagctcaaaat-gggtggtaaattccatctaaagctaaatattggcgagagaccgatagcgaacaagtaccgtgagggaaagatgaaaagcactttggaaagagagtaaaacagtacgtgaaattgttgaaagggaaacgcttgaagt-cagtcgcgtc-cgccggaactcagccttgc--ttct--gct-cggcgcactttccggctcggacgggccagcatcggtttcgagcg-gcggacactggcgaggggaaggtggcagc------------------------------------------------tcc---ggctgtgttatagccccccgt-cgcaaacgccgcccgggaccgaggaatccggc--------------------------------------------gcgagcctgggatgctggcgtaatggctttaaacgacccgtcttgaaacacggaccaaggagtgctacgtgctcgcgagtgtttgggtggaaaa--cccagacgcgcaatgaaagtg-aaagtcgataccctc-------cgggggcaccgacgcccgagcccgatgtttt-cggagggccttgcggtagagcgagtgcgttgcgacccgaaagatggtgaactattcctgaggagggcgaa
>Trechispora_sp. 2
acgta-tctc-----------------------------------------------------------------------------------------------------cgagtccgg-c--------------------------------------------------------------------ggtc---------------------------------------------------------------------------------ggc-----------cttgccgcgccc------------------cggctcg-----------------------aaacc---acaa-acc-a-ccgtgctc---------------------ctttacgg-cccgggtttgccga--------------------------------------cgcgagtc-----------gcgcg--------------------------------------------------------------------------------------------------------------------------------atccga-----agc---------------cg------------------------ca-tacaaaaca-------gactccagt-tcaaa-agaatgttaagc--------ggactccgatc---cgc-----------cca--t----------taac-tg-aaacaactttcaacaacggatctcttggctctcgcatcgatgaagaacgcagcgaaatgcgataagtaatgtgaattgcaga-attcagtgaatcatcgaatctttgaacgcaccttgcgctccttgg-tat-tccgaggagcatgcctgtttgagtgtcttga-a-gtcatcaacccttc-ccgttttg---aat-g--------------------c-gggacgggtt-gga-t-ctgggg--g-------c----gtgccg--------------------------ctgcg-aagcg-gctccct-t-caaatgcatcggttgga-cc----tg-----------tgggtc-----gaactcgac---tgggcgttgt--aa----catcctcgctct-------------------------------------------------------------------------ac-c-g-agaggtt-------------------ccccttt----------------gg------------------------------------------------------------------------------------------------------------cgtcctc-ccac-gac-tcgcctgtggag-----------cggcggtc-aa---------------------cttgct-------c-tgaa-----atctcccctagtaactgcgagtgaagcgggaaaagctcaaatttgaaatctggcggcc-------ccgccgtccgagttgtatcctggagaagcg-tcttccgcgccggaccgtgtacaagtcc-cttggaacagggcgtcatagagggtgagaatcccg-tctttgacacggacc---tccggtgc-ta-tgcgatgcgctctcgaagagtcgagttgtttgggaatgcagctcaaaac-gggtggtaaattccatctaaagctaaatattggcgagagaccgatagcgaacaagtaccgtgagggaaagatgaaaagcactttggaaagagagtaaaacagtacgtgaaattgttgaaagggaaacgcttgaagt-cagtcgcgtc-tgccggaactcagccttgc--ttct--gct-tggcgcactttccggtc-cgacgggccagcatcggtttcgggtg-gcggacactggcggggggaaggtggcggc------------------------------------------------tcc---ggccgcgttatagccccccgt-cgcaaacgtctccggggaccgaggaatccggc--------------------------------------------gcgagcctgggatgctggcgtaatggctttaaacgacccgtcttgaaacacggaccaaggagtgctacgtgctcgcgagtgtttgggtggaaaa--cccggacgcgcaatgaaagtg-aaagtcgatacccctcg-----cgggggcaccgacgcccgagcccgatgtttt-cggagggccttgcggtagagcgagtgcgttgcgacccgaaagatggtgaactattcctgaggagggcgaa
>Tremella_sp.
----------------------------------------------------------------------------------gagattgc-------------------------------c----------------------------------------------------------------------------------------------------------------------------------------------------gtga-ggc-----taca--------------------------------------------------------------------c------aca-c-ccgtgcat-------------------------------------------------------------------------------------------------------------------------------------------------------------------------------------------------------------------------------------------------------------------------------------------------------cacaatcata-------------tgtat-cgaacgtgg----------------------------------taac-att--------------aat-ca-atacaactttcaacaacggatctcttggctctcgcatcgatgaaggacgcagcgaaatgcgataagtaatgtgaattgcaga-actcagtgaatcatcgaatctttgaacgcaccttgcgccctctgg-tat-tccggagggcatgcctgtttgagtgtcatgt-g-gactcaaccccgag-gttcctcc---tct----------------------------ggtgtt-gga-c-ttgggc--g------------ctgcc---------------------------------tcccg-gctcgcc-t-gaaatgcgttagcggtc-cg----gtgttta-----------------------------------------ag----taccgtcggc------------------------------------------------------------------------------c----------------------------------------------------cg--------------------------------------------------------------------------------------------------------------------ctct-aat-c-accccttt------------------------------------------------------------tgac-----ttctcccctagtaacggcgagcgaaccgggaagagctcaaatttgaaatctggcgtct-------ccggcgtccgagttgtaatctacagaggcg-tcttcagtgccggtccgcgtccaagtcc-cttggaacagggtatcgaagagggtgataatcccg-tgcttgacgcgacc----gccggtgc-ga-tgtgatacgtcctcgaagagtcgagttgtttgggaatgcagctctaaac-gggtggtaaattccatctaaagctaaatattggcgagagaccgatagcgaacaagtaccgtgagggaaagatgaaaagcactttggaaagagagttaaacagcacgtgaaattgttgaaagggaaacgattgaagt-cagtcgtgtc--cgaggggttcagctt---------------cggcgcactcccctc---ggacgggtcaacatcggttctgtccg-gcggataatggtggggggaaggtggatct--t---------------------------------------------------cggattgttatagccccctgt---ctcacgtcggaagggaccgaggaacgcagctcgcc--ttcactggcc-gggg-------ttcgccc--acg-t-acgagcttaggatgttgacgtaatggctttaaacgacccgtcttgaaacacggaccaaggagtctaacatacctgcgagtgtttgggtgtcaaa--cccggacgcgtaatgaaagtgaacgagagggatccgc-------gaggagcacctttgaccgatccggacctatt-gagatggatttgagtgagagcatgtatgctgggacccgaaagatggtgaactatgcctgaatagggtgaa
>Trichaptum_abietinum
ttgaagtggg---gcttgagctggc----taagtaaaacaactctggcgcataaatgtagtacggccaaggtgttcgcgccttggtctggcgcttaataaaagaccaacaaatatgttggtcaccgcgcgggttacaataaaatacgactccggtgtatatgtaattgaagcatatgtggcttgcactta--tcttgatcggtgagatacagtcaagcgttacgtgcaatatattatattttacactttaggttgcgcgcgggagaattacaat-agc--------a---tgtgctcagcc------------------tccc-tc----------------------ttatcc-a-ctca-acc-c-ctgtgcac-t-------------------attcgga------gt-gttgcaagctgag--------acttgaata-------------------ggtc----------------------------------------------------ttggtcgcgtttct----------------------aatgcggctgggttct-----------------------aagacagtcagggctt-gtcctc-----------------------cg---------gtctat----------a----tacaaactctt----ataatgt-cttgt-agaatgtgttagc-----------ctctcgt---tag-----------gcg-----------aaactt-aa-atacaactttcaacaacggatctcttggctctcgcatcgatgaagaacgcagcgaaatgcgataagtaatgtgaattgcaga-attcagtgaatcatcgaatctttgaacgcaccttgcgctccttgg-tat-tccgaggagcatgcctgtttgagtgtcatgt-t-aatatcaaccccgt-cggtttgt---aaa-tcag---------------acc-gttgggtgtt-gga-c-ttggag--g-----ttc----ttgctggct----------------------------------------------------------------------------------------------------------------------------------------------------------------------------------------------------------------------------------------------------------------------g--------------------------------------------------------------------------------------------------------------------------------c---------------------------------------------------a------------------------------cccctagtaactgcgagtgaagcgggaaaagctcaaatttaaaatctggcggtt-tc------accgtccgagttgtaatctggagaagcg-ttttccgtgtcggaccgtgcacaagtct-cttggaacagagcgtcatagagggtgagaatcccgttttatggcacggaca---cccgatac-tt-tgtgatacgttttctaagagtcgagttgtttgggaatgcagctcaaaat-gggtggtaaattccatctaaagctaaatataggcgagagaccgatagcgaacaagtaccgtgagggaaagatgaaaagcactttggaaagagagttaaacagtacgtgaaattgttgaaagggaaacgtttgaagt-cagtcgcgtc-ttctaggactcagccttac--ttcg--gtt-aggtgtacttcctggtt-tgacgggtcaacatcgattttgatcg-acggataaaggagaagggaatgtggcacc--t---------------------------------------------cc----gggtgtgttatagccctctt--cgtatacgtcgattgggatcgaggactgcagcacgcc--ctt-gtggcc-ggg------ggttcgccc-tacg-tatcgtgcttaggatgttgacataatggctttaagcgacccgtcttgaaacacggaccaaggagtctaacatgctcgcgagtgttagggtggaaaa--cccttgcgcgtaatgaaagtg-aaagttggga-cctctgcaa--ggagggcaccgacgcccggccctgaagttct-ctgacggtgctgcggtagagcgcgtatgttgggacccgaaagatggtgaactatgcctgaatagggcgaa
>Trichaptum_fuscoviolaceum
acgag-tt-------ttgaa----------gtg--------------------------------------------------ggcttga------------------------tgctgg-t----------------------------------------------------------------------------------------------------------------------------------------------------ctaa-gac--------a---tgtgctcagcc------------------ctgc-tc----------------------caatcc-a-ctta-acc-c-ctgtgcac-t-------------------attcgga------gt-gtcgcaagttg-----agact---tgaatta----------------gaggcc----------------------------------------------------ttagtcgtgtttct----------------------aatgtggctgggtgtctatc------------------taagtcggtcaaggctt-gtcctc-----------------------cg---------gtctat----------a----tacaaactctt----ataatgt-cttgt-agaatgtgt-----------cagcctcttgt---tag-----------gcg-----------aaactc-aa-atacaactttcaacaacggatctcttggctctcgcatcgatgaagaacgcagcgaaatgcgataagtaatgtgaattgcaga-attcagtgaatcatcgaatctttgaacgcaccttgcgctccttgg-tat-tccgaggagcatgcctgtttgagtgtcatgt-t-aatatcaaccccgt-cggtttgt---taa-tcag---------------acc-gttgggtgtt-gga-c-ttggag--g-----ttc----ttgctggc------------------------tgcaa-agtcg-gctcctc-t-tgaatgcattagcttgg-gc----ctgtt-------------------gt-gcgtgctc-gcggtgtaata-agt---tttattcatc----gttttggg------------------------------------------------------------------t--------------------------cgtacaccta--------------t-tg------------------------------------------------------------------------------------------------------------ggcttgc-ttct-aac-t-gtcttc-------------------ggac-aa-------------------acataacc-------t-ttga-----ctctcccctagtaactgcgagtgaagcgggaaaagctcaaatttaaaatctggcggtt-tc------accgtccgagttgtaatctggagaagcg-ttttccgtgtcggaccgtgcacaagtct-cttggaacagagcgtcatagagggtgagaatcccg-tttatggcacggaca---accgatac-tt-tgtgatacgttttctaagagtcgagttgtttgggaatgcagctcaaaat-gggtggtaaattccatctaaagctaaatataggcgagagaccgatagcgaacaagtaccgtgagggaaagatgaaaagcactttggaaagagagttaaacagtacgtgaaattgttgaaagggaaacgcttgaagt-cagtcgcgtc-ttctaggactcagccttgc--ttcg--gtt-aggtgtacttcctggtt-tgacgggtcaacatcgattttgatcg-acggataaaggagaagggaacgtggcacc--t---------------------------------------------cc----gggtgtgttatagccctctt--cgtatacgtcgattgggatcgaggactgcagcacgcc--ctt-gtggcc-ggg------ggttcgccc-tacg-tatcgtgcttaggatgttgacataatggctttaagcgacccgtcttgaaacacggaccaaggagtctaacatgctcgcgagtgttagggtggaaaa--cccttgcgcgtaatgaaagtg-aaagttggga-cctctgcga--ggagggcaccgacgcccggccctgaagtttt-ctgacggtgctgcggtagagcgcgtatgttgggacccgaaagatggtgaactatgcctgaatagggcgaa
>Truncospora_ochroleuca
acgag-tc-------ttgact--------------------------------------------------------------gggttgt------------------------agctgg-c----------------------------------------------------------------ctt---cc------------------------------------------------------------------------------ga-ggc--------a---tgtgcacgccc------------------tg-c-tcaa-----t------------------cc-a-ctct-aca-c-ctgtgcac-t-------------------tattgtg------gg-ttt-cgg------------------atggt-----------------ggagca------------------------------------------------------agtcttt----------------------------------attggcttgtgaagc---------------------------agtccg-ggctta-----------------------cg-----------t-tt----------a-t--tacaaacca------cacaagt---att-ggaatgt-----------------attgcaa---tat-------aat-gca--------------ttt-at-aaacaactttcagcaacggatctcttggctctcgcatcgatgaagaacgcagcgaaatgcgataagtaatgtgaattgcaga-attcagtgaatcatcgaatctttgaacgcaccttgcgctccttgg-tat-tccgaggagcatgcctgtttgagtgtcatga-a-atcttcaatcttat-aggtcttt---gtg-g-------------------gt-ctataggctt-gga-c-ttggag--g-------c----ttgtcggt-----------------------attaat-gcccg-gctcctc-t-taaatgcattagcttga-tt----cc-----------ttgcg------g--atcggctc-tcggtgtgata-at----tgtctacgcc----gtgaccg-------------------------------------------------------------------t-g-aagcgtt------------------------------------------tt------------------------------------------------------------------------------------------------------------ggcaagc-ttct-aac-t-gtcttgta---------------agagac-ac----------------------tattt-------a-tgac-----ctctcccctagtaactgcgagtgaagcgggaaaagctcaaatttaaaatctggcggtc-ttt---g-gccgtccgagttgtagtctggagaagtg-ctttccgcgctggaccgtgtacaagtct-cttggaacagagcgtcgtagagggtgagaatcccg-tctttgacacggact---accagtgc-tt-tgtgatgcgctctcaaagagtcgagttgtttgggaatgcagctcaaaat-gggtggtgaattccatctaaagctaaatattggcgagagaccgatagcgaacaagtaccgtgagggaaagatgaaaagcactttggaaagagagttaaacagtacgtgaaattgctgaaagggaaacgcttgaagt-cagtcgcgtt-gtccagaactcagccttgc--tttt--gct-tggtgcactttctgg-a-taacgggccagcatcaattttgaccg-tcggaaaagggctggagtaatgtggcacc--t---------------------------------------------tt----tggtgtgttatagactctagt-cgcatacggcggttgggattgaggaccgcagcgcgcc--gca--aggca-ggg------g-ttcgccc--act-t-tcgcgcttaggatgctggcataatggctttaaacgacccgtcttgaaacacggaccaaggagtctaacatgcctgcgagtgtttgggtggaaaa--cccgagcgcgtaatgaaagtg-aaagttgaga-cctctgtcgt-ggagggcatcgacgcccggacctgacgttct-ctgaaggatccgcggtagagcatgtatgttgggacccgaaagatggtgaactatgcctgaatagggtgaa
>Tubulicrinis_calothrix
tcgag---------tttaaa--------cggag--------------------------------------------------tgcttga------------------------tgctgg-c----------------------------------------------------------------ccg---------------------------------------------------------------------------------caag-ggc--------a---tgtgctcggcc-----------------------tc--------------------cctcgtcc-a-ctca-acc-c-ctgtgcac-t-------------------atagaggtgc---gg--------------------tcctccgtcatg----------------ggagcc-----------gcgatccgctgtaa----------------------------------------------------------------------------------------------------cggcggagcgtcgggagc-gcgcct-----------------------cg---------cccttt----------a-c--tatacacgtt-----taaaagt-ctagt-cgaatgtaa---------------atcgtcct---------ctgggc--------------ggaaacg-aa-atacaactttcaacaacggatctcttggctctcgcatcgatgaagaacgcagcgaaatgcgataagtaatgtgaattgcaga-attcagtgaatcatcgaatctttgaacgcaccttgcgctccttgg-tat-tccgaggagcatgcctgtttgagtgtcatga-acaccctccacctccg-gggctttt---gcg-----------------agcttt-ccggcggctg-gga-c-ttgggg--ga-----------ttactggcg-gcc------------------ttcgcg-ggtcg-gctcccc-t-tgaatgcattagcgggg-cg----cgacgcg-gtcctttgcccggc--gc-ggccatcc-tcggtgtagtacgc----tattcaccttgg--gttggcg-------------------------------------------------------------------c-g------------------------ccttgactcgt---------------ca------------------------------------------------------------------------------------------------------------tgctcgc-ttct-aac-c-gcgtgtaa----------------tgcgc-ac----------------------ttcat-------t-gtac-----atttcccctagtaactgcgagtgaagcgggaagagctcaaatttaaaatctggtggct-------tcgccgcccgagttgtaatctgaagaagcg-ttttccgcgtcggaccgtgtacaagtct-cctggaacggagcttcatagagggtgagaatcccg-tccatgacacggacg---cccgatgc-tc-tgcgatacgctctcaaagagtcgcgttgtttgggaatgcagcgcaaaat-gggtggtaaattccatctaaggctaaatattggcgagagaccgatagcgaacaagtaccgtgagggaaagatgaaaagcactttggaaagagagttaaacagtacgtgaaattgttgaaagggaaacgcttggagt-cagtcgcgtc-ttccgggactcagccttgc--ttct--gtg-aggtgtacttcccgg-c-ggacgggccagcatcgatttgggccg-gcggagaaaggggtgaggaaggtggcact-ct---------------------------------------------tc---ggggtgtgttatagcctcgcttccggatgcgtcgacctggatcgaggaccgcagcgcgcc--ttc-atggcc-ggg------gacttgtcc-cacg-taacgcgcttaggatgctggcataatggctttaagcgacccgtcttgaaacacggaccaaggagtctaacatgcccgcgagtgttagggtggaaaa--cccttgcgcgtaatgaaagtg-aaagttggga-ccctcgcaa--ggggggcaccgacgcccggcgctgagcttct-gcgacgctgctgcggtggagcgtgtatgttgggacccgaaagatggtgaactatgcctgaatagggcgaa
>Tubulicrinis_sp.
-------------------------------------------------------------------------------------------------------------------------------------------------------------------------------------------------------------------------------------------------------------------------------------------------------------------------------------------------------------------------------------------------------------------------------------------------------------------------------------------------------------------------------------------------------------------------------------------------------------------------------------------------------------------------------------------------------------------------------------------------------------------------------------------------------------------------------------------------------------------------------------------------------------------------------------------------------------------------------------------------------------------------------------------------------------------------------------------------------------------------------------------------------------------------------------------------------------------------------------------------------------------------------------------------------------------------------------------------------------------------------------------------------------------------------------------------------------------------------------------------------------------------------------------------------------------------cccctagtaactgcgagtgaagcgggaagagctcaaatttaaaatctggcggct-------ccgtcgcccgagttgtaatctgaagaagcg-ttttccacgtcggaccgtgtacaagtct-cctggaacggagcttcatagagggtgagagtcccg-tccatgacacggact---gccgacga-ct-tgtgatacgctctcgacgagtcgcgttgtttgggaatgcagcgcaaaat-gggtggtaaattccatctaaggctaaatattggcgagagaccgatagcgaacaagtaccgtgagggaaagatgaaaagcactttggaaagagagttaaacagtacgtgaaattgttgaaagggaaacgcttggagt-cagtcgcgtc-ctcagagactcagccct-----------tg-tggtgtacttctcgg-t-ggacgggccagcatcgatttgggccg-gcggagaaaggcgcggggaaggtggcacc-cc---------------------------------------------tc---ggggtgtgttatagcctcgcgt-cggatgcgtcggcctggatcgaggaccgcagcgcgcc--ttt--tggcc-ggg------gacttgtcc-cacg-t-acgcgcttaggatgctggcataatggctttaagcgacccgtcttgaaacacggaccaaggagtctaacatgcctgcgagtgttagggtggaaaa--cccttgcgcggaatgaaagtg-aacgttggga-cctttc-----tgagggcaccgacgcccggcgctgagcttct-gcgacgctgctgcggtagagcatgtatgttgggacccgaaagatggtgaactatgcctgaatagggcgaa
>Vitreoporus_dichrous
acgag-tt-------cttga-----------ac--------------------------------------------------gggttgt------------------------agctgg-c----------------------------------------------------------------tct---ttttt-------------------------------------------------------------------------taag-agc--------a---tgtgcacgcct------------------gg-c-tc-aat---t---------------ccact-c-ctta-acc-t-ctgtgcac-t-------------------tattgta------gg-tcggtgg-----------------------------------------aggct----------------------------------------------------------------------------------------ggcgcaagtcagtttg----------------------------------aagcc-ttccta-----------------------tg-----------tttt----------a-t--tacaaacg-------tatcagt---tat-agaatgtct-----------t---actttgc---tat-------aat-gca--------------att-at-atacaactttcagcaacggatctcttggctctcgcatcgatgaagaacgcagcgaaatgcgataagtaatgtgaattgcaga-attcagtgaatcatcgaatctttgaacgcaccttgcaccccttgg-tat-tccgaggggtatgcctgtttgagtgtcatgg-t-attctcaaccccca-aattcttt---att-----------------gagtct-tggtgggctt-gga-c-ttggag--g-----t-t----gtgctggat-tt-------------------ttatta-attca-gctcctc-t-gaaatgtattagtgtga-at-----c-----------ttacg------g--atcgcct--tcagtgtgata-at----tgtctacgct----gtggttg-------------------------------------------------------------------t-g-aagt-----------------------atattt--------------g-ta------------------------------------------------------------------------------------------------------------ttcatgc-ttct-aat-c-gtctcttaa--------------tgagac-aa--tt-----------------acatct-------t-tgac-----atctcccctagtaactgcgagtgaagcgggaaaagctcaaatttaaaatctggcagtc-ttc---g-attgtccgagttgtagtctagagaagca-ttttccgcgctggaccgtgtacaagtct-cttggaatagagcgtcatagagggtgagaatcccg-tccatgacacggact---accagtgc-tt-tgtgatgtgctctcaaagagtcgagttgtttgggaatgcagctcaaaat-gggtggtaaattccatctaaagctaaatattggcgagagaccgatagcgaacaagtaccgtgagggaaagatgaaaagcactttggaaagagagttaaacagtacgtgaaattgctgaaagggaaacgattgaagt-cagtcgcgtt-attcagaactcagccttac--ctcg--gta-tggtgcattttctgt-t-taacgggccagcatcagttttgattg-ccggaaaaaggttagagaaatgtggcacc--t---------------------------------------------tc----gggtgtgttatagtctctaat-tgtatacggtggttgggactgaggaactcagtacacc--ttt-atggtc-ggg------g-ttcgccc--acg-t-ttgtacttaggatgctggcgtaatggctttaagcgacccgtcttgaaacacggaccaaggagtctaacatgcctgcgagtgtttgggtggtaaa--cccgagcgcgtaatgaaagtg-aaagttggga-tctctgtcgt-ggagagcaccgacgcccggaccagaacttct-gtgacggccctgcggtagagcatgtatgttgggacccgaaagatggtgaactatgcctgaatagggtgaa
>Vuilleminia_comedens
[truncated: 24,167 more chars]
